# Supplementary material for: 5-Methylcytosine-related lncRNAs: predicting prognosis and identifying hot and cold tumor subtypes in head and neck squamous cell carcinoma
Source: World J Surg Oncol. 2023 Jun 14;21:180. doi: 10.1186/s12957-023-03067-w (PMC10265901; doi:10.1186/s12957-023-03067-w)
Supplement: Supplementary file 2 — Additional file 2: Table S1. Results for ceRNA in tumor based on LncSEA database. [file 12957_2023_3067_MOESM2_ESM.txt]

Set	Class	Sub_Class	Count	LncRNA	Simpson	P-value	FDR	Bonferroni	Jaccard
ABCG2#KYSE-180	ceRNA	Cell	1	ALMS1-IT1	0.125	0.00137	0.104	1	0.0588
C19orf25#KYSE-180	ceRNA	Cell	1	MIR9-3HG	0.125	0.00137	0.104	1	0.0588
C19orf25#LC-2#ad	ceRNA	Cell	1	MIR9-3HG	0.125	0.00137	0.104	1	0.0588
CCDC88A#Brain	ceRNA	Cell	1	MIR9-3HG	0.125	0.00137	0.104	1	0.0588
CCDC88A#PC-9	ceRNA	Cell	1	MIR9-3HG	0.125	0.00137	0.104	1	0.0588
CHORDC1#Bone marrow	ceRNA	Cell	1	ALMS1-IT1	0.125	0.00137	0.104	1	0.0588
CHORDC1#KYSE-180	ceRNA	Cell	1	ALMS1-IT1	0.125	0.00137	0.104	1	0.0588
CHORDC1#LC-2#ad	ceRNA	Cell	1	ALMS1-IT1	0.125	0.00137	0.104	1	0.0588
ERBIN#WM989	ceRNA	Cell	1	SLC7A11-AS1	0.125	0.00137	0.104	1	0.0588
FOXM1#A549	ceRNA	Cell	1	ALMS1-IT1	0.125	0.00137	0.104	1	0.0588
KLF11#Lymph node	ceRNA	Cell	1	SLC7A11-AS1	0.125	0.00137	0.104	1	0.0588
KLF11#PC-9	ceRNA	Cell	1	SLC7A11-AS1	0.125	0.00137	0.104	1	0.0588
MARK1#GBM Cell Lines	ceRNA	Cell	1	ALMS1-IT1	0.125	0.00137	0.104	1	0.0588
MARK1#Hela	ceRNA	Cell	1	ALMS1-IT1	0.125	0.00137	0.104	1	0.0588
PIGK#Brain	ceRNA	Cell	1	ALMS1-IT1	0.125	0.00137	0.104	1	0.0588
PIGK#Breast	ceRNA	Cell	1	ALMS1-IT1	0.125	0.00137	0.104	1	0.0588
PIGK#GBM Cell Lines	ceRNA	Cell	1	ALMS1-IT1	0.125	0.00137	0.104	1	0.0588
PIGK#Hela	ceRNA	Cell	1	ALMS1-IT1	0.125	0.00137	0.104	1	0.0588
PIGK#K562	ceRNA	Cell	1	ALMS1-IT1	0.125	0.00137	0.104	1	0.0588
PIGK#KYSE-180	ceRNA	Cell	1	ALMS1-IT1	0.125	0.00137	0.104	1	0.0588
PIGK#PC-9	ceRNA	Cell	1	ALMS1-IT1	0.125	0.00137	0.104	1	0.0588
PIGK#PDX	ceRNA	Cell	1	ALMS1-IT1	0.125	0.00137	0.104	1	0.0588
PPM1A#A549	ceRNA	Cell	1	ALMS1-IT1	0.125	0.00137	0.104	1	0.0588
PTPN4#PC-9	ceRNA	Cell	1	ALMS1-IT1	0.125	0.00137	0.104	1	0.0588
RAB11A#Bone marrow	ceRNA	Cell	1	ALMS1-IT1	0.125	0.00137	0.104	1	0.0588
RAB11A#Brain	ceRNA	Cell	1	ALMS1-IT1	0.125	0.00137	0.104	1	0.0588
RAB11A#Breast	ceRNA	Cell	1	ALMS1-IT1	0.125	0.00137	0.104	1	0.0588
RAB11A#GBM Cell Lines	ceRNA	Cell	1	ALMS1-IT1	0.125	0.00137	0.104	1	0.0588
RAB11A#Hela	ceRNA	Cell	1	ALMS1-IT1	0.125	0.00137	0.104	1	0.0588
RAB11A#K562	ceRNA	Cell	1	ALMS1-IT1	0.125	0.00137	0.104	1	0.0588
RAB11A#KYSE-180	ceRNA	Cell	1	ALMS1-IT1	0.125	0.00137	0.104	1	0.0588
RAB11A#LC-2#ad	ceRNA	Cell	1	ALMS1-IT1	0.125	0.00137	0.104	1	0.0588
RAB11A#PC-9	ceRNA	Cell	1	ALMS1-IT1	0.125	0.00137	0.104	1	0.0588
RAB11A#PDX	ceRNA	Cell	1	ALMS1-IT1	0.125	0.00137	0.104	1	0.0588
RAB11A#Skin	ceRNA	Cell	1	ALMS1-IT1	0.125	0.00137	0.104	1	0.0588
RASSF1#Brain	ceRNA	Cell	1	MIR9-3HG	0.125	0.00137	0.104	1	0.0588
RASSF1#Breast	ceRNA	Cell	1	MIR9-3HG	0.125	0.00137	0.104	1	0.0588
RBM26#A549	ceRNA	Cell	1	ALMS1-IT1	0.125	0.00137	0.104	1	0.0588
RBM26#WM989	ceRNA	Cell	1	ALMS1-IT1	0.125	0.00137	0.104	1	0.0588
RORA#Bone marrow_Smart	ceRNA	Cell	1	ALMS1-IT1	0.125	0.00137	0.104	1	0.0588
SAV1#A549	ceRNA	Cell	1	ALMS1-IT1	0.125	0.00137	0.104	1	0.0588
SAV1#WM989	ceRNA	Cell	1	ALMS1-IT1	0.125	0.00137	0.104	1	0.0588
SCML2#Bone marrow	ceRNA	Cell	1	ALMS1-IT1	0.125	0.00137	0.104	1	0.0588
SCML2#Brain	ceRNA	Cell	1	ALMS1-IT1	0.125	0.00137	0.104	1	0.0588
SCML2#Breast	ceRNA	Cell	1	ALMS1-IT1	0.125	0.00137	0.104	1	0.0588
SCML2#GBM Cell Lines	ceRNA	Cell	1	ALMS1-IT1	0.125	0.00137	0.104	1	0.0588
SCML2#KYSE-180	ceRNA	Cell	1	ALMS1-IT1	0.125	0.00137	0.104	1	0.0588
SCML2#Skin	ceRNA	Cell	1	ALMS1-IT1	0.125	0.00137	0.104	1	0.0588
SENP7#Brain	ceRNA	Cell	1	ALMS1-IT1	0.125	0.00137	0.104	1	0.0588
SENP7#Breast	ceRNA	Cell	1	ALMS1-IT1	0.125	0.00137	0.104	1	0.0588
SENP7#GBM Cell Lines	ceRNA	Cell	1	ALMS1-IT1	0.125	0.00137	0.104	1	0.0588
SENP7#KYSE-180	ceRNA	Cell	1	ALMS1-IT1	0.125	0.00137	0.104	1	0.0588
SENP7#PDX	ceRNA	Cell	1	ALMS1-IT1	0.125	0.00137	0.104	1	0.0588
SORT1#Brain	ceRNA	Cell	1	MIR9-3HG	0.125	0.00137	0.104	1	0.0588
SORT1#Breast	ceRNA	Cell	1	MIR9-3HG	0.125	0.00137	0.104	1	0.0588
SORT1#KYSE-180	ceRNA	Cell	1	MIR9-3HG	0.125	0.00137	0.104	1	0.0588
SORT1#LC-2#ad	ceRNA	Cell	1	MIR9-3HG	0.125	0.00137	0.104	1	0.0588
ZC3H11A#WM989	ceRNA	Cell	1	ALMS1-IT1	0.125	0.00137	0.104	1	0.0588
ABCG2#Esophageal squamous cell carcinoma	ceRNA	Cancer	1	ALMS1-IT1	0.125	0.00137	0.115	1	0.0588
ABCG2#Lung adenocarcinoma	ceRNA	Cancer	1	ALMS1-IT1	0.125	0.00137	0.115	1	0.0588
C19orf25#Esophageal squamous cell carcinoma	ceRNA	Cancer	1	MIR9-3HG	0.125	0.00137	0.115	1	0.0588
C19orf25#Lung adenocarcinoma	ceRNA	Cancer	1	MIR9-3HG	0.125	0.00137	0.115	1	0.0588
CCDC88A#Non-small cell lung cancer	ceRNA	Cancer	1	MIR9-3HG	0.125	0.00137	0.115	1	0.0588
CHORDC1#Esophageal squamous cell carcinoma	ceRNA	Cancer	1	ALMS1-IT1	0.125	0.00137	0.115	1	0.0588
KLF11#Head and neck cancer	ceRNA	Cancer	1	SLC7A11-AS1	0.125	0.00137	0.115	1	0.0588
KLF11#Non-small cell lung cancer	ceRNA	Cancer	1	SLC7A11-AS1	0.125	0.00137	0.115	1	0.0588
MARK1#Cervix cancer	ceRNA	Cancer	1	ALMS1-IT1	0.125	0.00137	0.115	1	0.0588
MARK1#Glioblastoma	ceRNA	Cancer	1	ALMS1-IT1	0.125	0.00137	0.115	1	0.0588
PIGK#Breast cancer	ceRNA	Cancer	1	ALMS1-IT1	0.125	0.00137	0.115	1	0.0588
PIGK#Cervix cancer	ceRNA	Cancer	1	ALMS1-IT1	0.125	0.00137	0.115	1	0.0588
PIGK#Chronic myeafterlogenous leukemia	ceRNA	Cancer	1	ALMS1-IT1	0.125	0.00137	0.115	1	0.0588
PIGK#Esophageal squamous cell carcinoma	ceRNA	Cancer	1	ALMS1-IT1	0.125	0.00137	0.115	1	0.0588
PIGK#Glioblastoma	ceRNA	Cancer	1	ALMS1-IT1	0.125	0.00137	0.115	1	0.0588
PIGK#Lung adenocarcinoma	ceRNA	Cancer	1	ALMS1-IT1	0.125	0.00137	0.115	1	0.0588
PIGK#Non-small cell lung cancer	ceRNA	Cancer	1	ALMS1-IT1	0.125	0.00137	0.115	1	0.0588
PTPN4#Non-small cell lung cancer	ceRNA	Cancer	1	ALMS1-IT1	0.125	0.00137	0.115	1	0.0588
RAB11A#Breast cancer	ceRNA	Cancer	1	ALMS1-IT1	0.125	0.00137	0.115	1	0.0588
RAB11A#Cervix cancer	ceRNA	Cancer	1	ALMS1-IT1	0.125	0.00137	0.115	1	0.0588
RAB11A#Chronic myeafterlogenous leukemia	ceRNA	Cancer	1	ALMS1-IT1	0.125	0.00137	0.115	1	0.0588
RAB11A#Esophageal squamous cell carcinoma	ceRNA	Cancer	1	ALMS1-IT1	0.125	0.00137	0.115	1	0.0588
RAB11A#Glioblastoma	ceRNA	Cancer	1	ALMS1-IT1	0.125	0.00137	0.115	1	0.0588
RAB11A#Lung adenocarcinoma	ceRNA	Cancer	1	ALMS1-IT1	0.125	0.00137	0.115	1	0.0588
RAB11A#Melanoma	ceRNA	Cancer	1	ALMS1-IT1	0.125	0.00137	0.115	1	0.0588
RAB11A#Non-small cell lung cancer	ceRNA	Cancer	1	ALMS1-IT1	0.125	0.00137	0.115	1	0.0588
RASSF1#Lung adenocarcinoma	ceRNA	Cancer	1	MIR9-3HG	0.125	0.00137	0.115	1	0.0588
SCML2#Breast cancer	ceRNA	Cancer	1	ALMS1-IT1	0.125	0.00137	0.115	1	0.0588
SCML2#Chronic myeafterlogenous leukemia	ceRNA	Cancer	1	ALMS1-IT1	0.125	0.00137	0.115	1	0.0588
SCML2#Esophageal squamous cell carcinoma	ceRNA	Cancer	1	ALMS1-IT1	0.125	0.00137	0.115	1	0.0588
SCML2#Glioblastoma	ceRNA	Cancer	1	ALMS1-IT1	0.125	0.00137	0.115	1	0.0588
SCML2#Melanoma	ceRNA	Cancer	1	ALMS1-IT1	0.125	0.00137	0.115	1	0.0588
SENP7#Breast cancer	ceRNA	Cancer	1	ALMS1-IT1	0.125	0.00137	0.115	1	0.0588
SENP7#Esophageal squamous cell carcinoma	ceRNA	Cancer	1	ALMS1-IT1	0.125	0.00137	0.115	1	0.0588
SENP7#Glioblastoma	ceRNA	Cancer	1	ALMS1-IT1	0.125	0.00137	0.115	1	0.0588
SENP7#Lung adenocarcinoma	ceRNA	Cancer	1	ALMS1-IT1	0.125	0.00137	0.115	1	0.0588
SORT1#Esophageal squamous cell carcinoma	ceRNA	Cancer	1	MIR9-3HG	0.125	0.00137	0.115	1	0.0588
ABCG2#Hela	ceRNA	Cell	1	ALMS1-IT1	0.125	0.0015	0.104	1	0.0556
ABCG2#PC-9	ceRNA	Cell	1	ALMS1-IT1	0.125	0.0015	0.104	1	0.0556
ARPP19#Bone marrow_Smart	ceRNA	Cell	1	ALMS1-IT1	0.125	0.0015	0.104	1	0.0556
C19orf25#Brain	ceRNA	Cell	1	MIR9-3HG	0.125	0.0015	0.104	1	0.0556
C19orf25#Breast	ceRNA	Cell	1	MIR9-3HG	0.125	0.0015	0.104	1	0.0556
CCDC88A#LC-2#ad	ceRNA	Cell	1	MIR9-3HG	0.125	0.0015	0.104	1	0.0556
CHORDC1#Brain	ceRNA	Cell	1	ALMS1-IT1	0.125	0.0015	0.104	1	0.0556
CHORDC1#K562	ceRNA	Cell	1	ALMS1-IT1	0.125	0.0015	0.104	1	0.0556
CHORDC1#PDX	ceRNA	Cell	1	ALMS1-IT1	0.125	0.0015	0.104	1	0.0556
CHORDC1#Skin	ceRNA	Cell	1	ALMS1-IT1	0.125	0.0015	0.104	1	0.0556
E2F5#Bone marrow	ceRNA	Cell	1	ALMS1-IT1	0.125	0.0015	0.104	1	0.0556
E2F5#WM989	ceRNA	Cell	1	ALMS1-IT1	0.125	0.0015	0.104	1	0.0556
FOXM1#PC-9	ceRNA	Cell	1	ALMS1-IT1	0.125	0.0015	0.104	1	0.0556
FOXM1#Skin	ceRNA	Cell	1	ALMS1-IT1	0.125	0.0015	0.104	1	0.0556
KIF14#K562	ceRNA	Cell	1	ALMS1-IT1	0.125	0.0015	0.104	1	0.0556
KIF14#KYSE-180	ceRNA	Cell	1	ALMS1-IT1	0.125	0.0015	0.104	1	0.0556
KLF11#A549	ceRNA	Cell	1	SLC7A11-AS1	0.125	0.0015	0.104	1	0.0556
KLF11#Breast	ceRNA	Cell	1	SLC7A11-AS1	0.125	0.0015	0.104	1	0.0556
KLF11#Skin	ceRNA	Cell	1	SLC7A11-AS1	0.125	0.0015	0.104	1	0.0556
MAP2K1#Brain	ceRNA	Cell	1	ALMS1-IT1	0.125	0.0015	0.104	1	0.0556
MAP2K1#PC-9	ceRNA	Cell	1	ALMS1-IT1	0.125	0.0015	0.104	1	0.0556
MTDH#Bone marrow_Smart	ceRNA	Cell	1	ALMS1-IT1	0.125	0.0015	0.104	1	0.0556
POLK#Bone marrow	ceRNA	Cell	1	ALMS1-IT1	0.125	0.0015	0.104	1	0.0556
POLK#LC-2#ad	ceRNA	Cell	1	ALMS1-IT1	0.125	0.0015	0.104	1	0.0556
PTPN4#Brain	ceRNA	Cell	1	ALMS1-IT1	0.125	0.0015	0.104	1	0.0556
PTPN4#WM989	ceRNA	Cell	1	ALMS1-IT1	0.125	0.0015	0.104	1	0.0556
RASSF1#GBM Cell Lines	ceRNA	Cell	1	MIR9-3HG	0.125	0.0015	0.104	1	0.0556
RASSF1#Hela	ceRNA	Cell	1	MIR9-3HG	0.125	0.0015	0.104	1	0.0556
RASSF1#KYSE-180	ceRNA	Cell	1	MIR9-3HG	0.125	0.0015	0.104	1	0.0556
SLC12A2#Bone marrow_Smart	ceRNA	Cell	1	ALMS1-IT1	0.125	0.0015	0.104	1	0.0556
SORT1#GBM Cell Lines	ceRNA	Cell	1	MIR9-3HG	0.125	0.0015	0.104	1	0.0556
SORT1#Hela	ceRNA	Cell	1	MIR9-3HG	0.125	0.0015	0.104	1	0.0556
SORT1#PC-9	ceRNA	Cell	1	MIR9-3HG	0.125	0.0015	0.104	1	0.0556
SP4#WM989	ceRNA	Cell	1	ALMS1-IT1	0.125	0.0015	0.104	1	0.0556
SUZ12#Bone marrow_Smart	ceRNA	Cell	1	ALMS1-IT1	0.125	0.0015	0.104	1	0.0556
TFRC#A549	ceRNA	Cell	1	ALMS1-IT1	0.125	0.0015	0.104	1	0.0556
TFRC#Bone marrow	ceRNA	Cell	1	ALMS1-IT1	0.125	0.0015	0.104	1	0.0556
TFRC#Brain	ceRNA	Cell	1	ALMS1-IT1	0.125	0.0015	0.104	1	0.0556
UBR3#A549	ceRNA	Cell	1	ALMS1-IT1	0.125	0.0015	0.104	1	0.0556
UBR3#WM989	ceRNA	Cell	1	ALMS1-IT1	0.125	0.0015	0.104	1	0.0556
ZC3H11A#A549	ceRNA	Cell	1	ALMS1-IT1	0.125	0.0015	0.104	1	0.0556
ABCG2#Cervix cancer	ceRNA	Cancer	1	ALMS1-IT1	0.125	0.0015	0.115	1	0.0556
ABCG2#Non-small cell lung cancer	ceRNA	Cancer	1	ALMS1-IT1	0.125	0.0015	0.115	1	0.0556
ARPP19#Acute myeloid leukemia	ceRNA	Cancer	1	ALMS1-IT1	0.125	0.0015	0.115	1	0.0556
CHORDC1#Melanoma	ceRNA	Cancer	1	ALMS1-IT1	0.125	0.0015	0.115	1	0.0556
FOXM1#Melanoma	ceRNA	Cancer	1	ALMS1-IT1	0.125	0.0015	0.115	1	0.0556
FOXM1#Non-small cell lung cancer	ceRNA	Cancer	1	ALMS1-IT1	0.125	0.0015	0.115	1	0.0556
KIF14#Esophageal squamous cell carcinoma	ceRNA	Cancer	1	ALMS1-IT1	0.125	0.0015	0.115	1	0.0556
KLF11#Melanoma	ceRNA	Cancer	1	SLC7A11-AS1	0.125	0.0015	0.115	1	0.0556
MAP2K1#Non-small cell lung cancer	ceRNA	Cancer	1	ALMS1-IT1	0.125	0.0015	0.115	1	0.0556
POU2F2#Ewing sarcoma	ceRNA	Cancer	1	MIR9-3HG	0.125	0.0015	0.115	1	0.0556
RASSF1#Breast cancer	ceRNA	Cancer	1	MIR9-3HG	0.125	0.0015	0.115	1	0.0556
RASSF1#Cervix cancer	ceRNA	Cancer	1	MIR9-3HG	0.125	0.0015	0.115	1	0.0556
RASSF1#Esophageal squamous cell carcinoma	ceRNA	Cancer	1	MIR9-3HG	0.125	0.0015	0.115	1	0.0556
RASSF1#Glioblastoma	ceRNA	Cancer	1	MIR9-3HG	0.125	0.0015	0.115	1	0.0556
RORA#Acute myeloid leukemia	ceRNA	Cancer	1	ALMS1-IT1	0.125	0.0015	0.115	1	0.0556
SORT1#Breast cancer	ceRNA	Cancer	1	MIR9-3HG	0.125	0.0015	0.115	1	0.0556
SORT1#Cervix cancer	ceRNA	Cancer	1	MIR9-3HG	0.125	0.0015	0.115	1	0.0556
SORT1#Glioblastoma	ceRNA	Cancer	1	MIR9-3HG	0.125	0.0015	0.115	1	0.0556
SORT1#Lung adenocarcinoma	ceRNA	Cancer	1	MIR9-3HG	0.125	0.0015	0.115	1	0.0556
SORT1#Non-small cell lung cancer	ceRNA	Cancer	1	MIR9-3HG	0.125	0.0015	0.115	1	0.0556
YWHAZ#Acute myeloid leukemia	ceRNA	Cancer	1	ALMS1-IT1	0.125	0.0015	0.115	1	0.0556
ABCG2#GBM Cell Lines	ceRNA	Cell	1	ALMS1-IT1	0.125	0.00164	0.104	1	0.0526
APLN#Brain	ceRNA	Cell	1	MIR9-3HG	0.125	0.00164	0.104	1	0.0526
ARPP19#WM989	ceRNA	Cell	1	ALMS1-IT1	0.125	0.00164	0.104	1	0.0526
C19orf25#GBM Cell Lines	ceRNA	Cell	1	MIR9-3HG	0.125	0.00164	0.104	1	0.0526
C19orf25#Hela	ceRNA	Cell	1	MIR9-3HG	0.125	0.00164	0.104	1	0.0526
CCDC88A#Breast	ceRNA	Cell	1	MIR9-3HG	0.125	0.00164	0.104	1	0.0526
CCDC88A#GBM Cell Lines	ceRNA	Cell	1	MIR9-3HG	0.125	0.00164	0.104	1	0.0526
CCDC88A#Hela	ceRNA	Cell	1	MIR9-3HG	0.125	0.00164	0.104	1	0.0526
CCDC88A#KYSE-180	ceRNA	Cell	1	MIR9-3HG	0.125	0.00164	0.104	1	0.0526
CHORDC1#Breast	ceRNA	Cell	1	ALMS1-IT1	0.125	0.00164	0.104	1	0.0526
CHORDC1#GBM Cell Lines	ceRNA	Cell	1	ALMS1-IT1	0.125	0.00164	0.104	1	0.0526
CHORDC1#Hela	ceRNA	Cell	1	ALMS1-IT1	0.125	0.00164	0.104	1	0.0526
CHORDC1#PC-9	ceRNA	Cell	1	ALMS1-IT1	0.125	0.00164	0.104	1	0.0526
CTNNB1#Bone marrow_Smart	ceRNA	Cell	1	ALMS1-IT1	0.125	0.00164	0.104	1	0.0526
E2F5#A549	ceRNA	Cell	1	ALMS1-IT1	0.125	0.00164	0.104	1	0.0526
ERBIN#A549	ceRNA	Cell	1	SLC7A11-AS1	0.125	0.00164	0.104	1	0.0526
ERBIN#Bone marrow	ceRNA	Cell	1	SLC7A11-AS1	0.125	0.00164	0.104	1	0.0526
ERBIN#PC-9	ceRNA	Cell	1	SLC7A11-AS1	0.125	0.00164	0.104	1	0.0526
ERBIN#Skin	ceRNA	Cell	1	SLC7A11-AS1	0.125	0.00164	0.104	1	0.0526
ETV1#Bone marrow_Smart	ceRNA	Cell	1	ALMS1-IT1	0.125	0.00164	0.104	1	0.0526
FLT1#WM989	ceRNA	Cell	1	ALMS1-IT1	0.125	0.00164	0.104	1	0.0526
FOXM1#Breast	ceRNA	Cell	1	ALMS1-IT1	0.125	0.00164	0.104	1	0.0526
FOXM1#K562	ceRNA	Cell	1	ALMS1-IT1	0.125	0.00164	0.104	1	0.0526
FOXM1#LC-2#ad	ceRNA	Cell	1	ALMS1-IT1	0.125	0.00164	0.104	1	0.0526
FOXM1#PDX	ceRNA	Cell	1	ALMS1-IT1	0.125	0.00164	0.104	1	0.0526
KIF14#Bone marrow	ceRNA	Cell	1	ALMS1-IT1	0.125	0.00164	0.104	1	0.0526
KIF14#Brain	ceRNA	Cell	1	ALMS1-IT1	0.125	0.00164	0.104	1	0.0526
KIF14#Breast	ceRNA	Cell	1	ALMS1-IT1	0.125	0.00164	0.104	1	0.0526
KIF14#GBM Cell Lines	ceRNA	Cell	1	ALMS1-IT1	0.125	0.00164	0.104	1	0.0526
KIF14#Hela	ceRNA	Cell	1	ALMS1-IT1	0.125	0.00164	0.104	1	0.0526
KIF14#LC-2#ad	ceRNA	Cell	1	ALMS1-IT1	0.125	0.00164	0.104	1	0.0526
KIF14#PDX	ceRNA	Cell	1	ALMS1-IT1	0.125	0.00164	0.104	1	0.0526
KIF14#Skin	ceRNA	Cell	1	ALMS1-IT1	0.125	0.00164	0.104	1	0.0526
KLF11#K562	ceRNA	Cell	1	SLC7A11-AS1	0.125	0.00164	0.104	1	0.0526
KLF11#KYSE-180	ceRNA	Cell	1	SLC7A11-AS1	0.125	0.00164	0.104	1	0.0526
KLF11#LC-2#ad	ceRNA	Cell	1	SLC7A11-AS1	0.125	0.00164	0.104	1	0.0526
KLF11#LNCaP	ceRNA	Cell	1	SLC7A11-AS1	0.125	0.00164	0.104	1	0.0526
KLF11#PDX	ceRNA	Cell	1	SLC7A11-AS1	0.125	0.00164	0.104	1	0.0526
MAP2K1#Bone marrow	ceRNA	Cell	1	ALMS1-IT1	0.125	0.00164	0.104	1	0.0526
MAP2K1#LC-2#ad	ceRNA	Cell	1	ALMS1-IT1	0.125	0.00164	0.104	1	0.0526
POLK#Brain	ceRNA	Cell	1	ALMS1-IT1	0.125	0.00164	0.104	1	0.0526
POLK#Breast	ceRNA	Cell	1	ALMS1-IT1	0.125	0.00164	0.104	1	0.0526
POLK#K562	ceRNA	Cell	1	ALMS1-IT1	0.125	0.00164	0.104	1	0.0526
POLK#KYSE-180	ceRNA	Cell	1	ALMS1-IT1	0.125	0.00164	0.104	1	0.0526
POLK#PDX	ceRNA	Cell	1	ALMS1-IT1	0.125	0.00164	0.104	1	0.0526
POLK#Skin	ceRNA	Cell	1	ALMS1-IT1	0.125	0.00164	0.104	1	0.0526
PPM1A#Bone marrow	ceRNA	Cell	1	ALMS1-IT1	0.125	0.00164	0.104	1	0.0526
PPM1A#Brain	ceRNA	Cell	1	ALMS1-IT1	0.125	0.00164	0.104	1	0.0526
PPM1A#Breast	ceRNA	Cell	1	ALMS1-IT1	0.125	0.00164	0.104	1	0.0526
PPM1A#GBM Cell Lines	ceRNA	Cell	1	ALMS1-IT1	0.125	0.00164	0.104	1	0.0526
PPM1A#Hela	ceRNA	Cell	1	ALMS1-IT1	0.125	0.00164	0.104	1	0.0526
PPM1A#KYSE-180	ceRNA	Cell	1	ALMS1-IT1	0.125	0.00164	0.104	1	0.0526
PPM1A#LC-2#ad	ceRNA	Cell	1	ALMS1-IT1	0.125	0.00164	0.104	1	0.0526
PPM1A#PC-9	ceRNA	Cell	1	ALMS1-IT1	0.125	0.00164	0.104	1	0.0526
PPM1A#PDX	ceRNA	Cell	1	ALMS1-IT1	0.125	0.00164	0.104	1	0.0526
PPM1A#Skin	ceRNA	Cell	1	ALMS1-IT1	0.125	0.00164	0.104	1	0.0526
PTPN4#A549	ceRNA	Cell	1	ALMS1-IT1	0.125	0.00164	0.104	1	0.0526
PTPN4#Bone marrow	ceRNA	Cell	1	ALMS1-IT1	0.125	0.00164	0.104	1	0.0526
PTPN4#K562	ceRNA	Cell	1	ALMS1-IT1	0.125	0.00164	0.104	1	0.0526
PTPN4#KYSE-180	ceRNA	Cell	1	ALMS1-IT1	0.125	0.00164	0.104	1	0.0526
RAB23#PC-9	ceRNA	Cell	1	ALMS1-IT1	0.125	0.00164	0.104	1	0.0526
RBM26#Bone marrow	ceRNA	Cell	1	ALMS1-IT1	0.125	0.00164	0.104	1	0.0526
SAV1#Bone marrow	ceRNA	Cell	1	ALMS1-IT1	0.125	0.00164	0.104	1	0.0526
SP4#Bone marrow	ceRNA	Cell	1	ALMS1-IT1	0.125	0.00164	0.104	1	0.0526
SP4#Skin	ceRNA	Cell	1	ALMS1-IT1	0.125	0.00164	0.104	1	0.0526
TFRC#Breast	ceRNA	Cell	1	ALMS1-IT1	0.125	0.00164	0.104	1	0.0526
TFRC#GBM Cell Lines	ceRNA	Cell	1	ALMS1-IT1	0.125	0.00164	0.104	1	0.0526
TFRC#Hela	ceRNA	Cell	1	ALMS1-IT1	0.125	0.00164	0.104	1	0.0526
TFRC#K562	ceRNA	Cell	1	ALMS1-IT1	0.125	0.00164	0.104	1	0.0526
TFRC#KYSE-180	ceRNA	Cell	1	ALMS1-IT1	0.125	0.00164	0.104	1	0.0526
TFRC#LC-2#ad	ceRNA	Cell	1	ALMS1-IT1	0.125	0.00164	0.104	1	0.0526
TFRC#PC-9	ceRNA	Cell	1	ALMS1-IT1	0.125	0.00164	0.104	1	0.0526
TFRC#PDX	ceRNA	Cell	1	ALMS1-IT1	0.125	0.00164	0.104	1	0.0526
TFRC#Skin	ceRNA	Cell	1	ALMS1-IT1	0.125	0.00164	0.104	1	0.0526
UBR3#Bone marrow	ceRNA	Cell	1	ALMS1-IT1	0.125	0.00164	0.104	1	0.0526
UBR3#Brain	ceRNA	Cell	1	ALMS1-IT1	0.125	0.00164	0.104	1	0.0526
UBR3#K562	ceRNA	Cell	1	ALMS1-IT1	0.125	0.00164	0.104	1	0.0526
UBR3#KYSE-180	ceRNA	Cell	1	ALMS1-IT1	0.125	0.00164	0.104	1	0.0526
UBR3#LC-2#ad	ceRNA	Cell	1	ALMS1-IT1	0.125	0.00164	0.104	1	0.0526
UBR3#Skin	ceRNA	Cell	1	ALMS1-IT1	0.125	0.00164	0.104	1	0.0526
ZC3H11A#K562	ceRNA	Cell	1	ALMS1-IT1	0.125	0.00164	0.104	1	0.0526
ZC3H11A#LC-2#ad	ceRNA	Cell	1	ALMS1-IT1	0.125	0.00164	0.104	1	0.0526
ABCG2#Glioblastoma	ceRNA	Cancer	1	ALMS1-IT1	0.125	0.00164	0.115	1	0.0526
C19orf25#Breast cancer	ceRNA	Cancer	1	MIR9-3HG	0.125	0.00164	0.115	1	0.0526
C19orf25#Cervix cancer	ceRNA	Cancer	1	MIR9-3HG	0.125	0.00164	0.115	1	0.0526
C19orf25#Glioblastoma	ceRNA	Cancer	1	MIR9-3HG	0.125	0.00164	0.115	1	0.0526
CCDC88A#Breast cancer	ceRNA	Cancer	1	MIR9-3HG	0.125	0.00164	0.115	1	0.0526
CCDC88A#Cervix cancer	ceRNA	Cancer	1	MIR9-3HG	0.125	0.00164	0.115	1	0.0526
CCDC88A#Esophageal squamous cell carcinoma	ceRNA	Cancer	1	MIR9-3HG	0.125	0.00164	0.115	1	0.0526
CCDC88A#Glioblastoma	ceRNA	Cancer	1	MIR9-3HG	0.125	0.00164	0.115	1	0.0526
CCDC88A#Lung adenocarcinoma	ceRNA	Cancer	1	MIR9-3HG	0.125	0.00164	0.115	1	0.0526
CHORDC1#Breast cancer	ceRNA	Cancer	1	ALMS1-IT1	0.125	0.00164	0.115	1	0.0526
CHORDC1#Cervix cancer	ceRNA	Cancer	1	ALMS1-IT1	0.125	0.00164	0.115	1	0.0526
CHORDC1#Chronic myeafterlogenous leukemia	ceRNA	Cancer	1	ALMS1-IT1	0.125	0.00164	0.115	1	0.0526
CHORDC1#Glioblastoma	ceRNA	Cancer	1	ALMS1-IT1	0.125	0.00164	0.115	1	0.0526
CHORDC1#Lung adenocarcinoma	ceRNA	Cancer	1	ALMS1-IT1	0.125	0.00164	0.115	1	0.0526
CHORDC1#Non-small cell lung cancer	ceRNA	Cancer	1	ALMS1-IT1	0.125	0.00164	0.115	1	0.0526
CTNNB1#Acute myeloid leukemia	ceRNA	Cancer	1	ALMS1-IT1	0.125	0.00164	0.115	1	0.0526
ERBIN#Melanoma	ceRNA	Cancer	1	SLC7A11-AS1	0.125	0.00164	0.115	1	0.0526
ERBIN#Non-small cell lung cancer	ceRNA	Cancer	1	SLC7A11-AS1	0.125	0.00164	0.115	1	0.0526
ETV1#Acute myeloid leukemia	ceRNA	Cancer	1	ALMS1-IT1	0.125	0.00164	0.115	1	0.0526
FOXM1#Breast cancer	ceRNA	Cancer	1	ALMS1-IT1	0.125	0.00164	0.115	1	0.0526
FOXM1#Chronic myeafterlogenous leukemia	ceRNA	Cancer	1	ALMS1-IT1	0.125	0.00164	0.115	1	0.0526
FOXM1#Lung adenocarcinoma	ceRNA	Cancer	1	ALMS1-IT1	0.125	0.00164	0.115	1	0.0526
KIF14#Breast cancer	ceRNA	Cancer	1	ALMS1-IT1	0.125	0.00164	0.115	1	0.0526
KIF14#Cervix cancer	ceRNA	Cancer	1	ALMS1-IT1	0.125	0.00164	0.115	1	0.0526
KIF14#Chronic myeafterlogenous leukemia	ceRNA	Cancer	1	ALMS1-IT1	0.125	0.00164	0.115	1	0.0526
KIF14#Glioblastoma	ceRNA	Cancer	1	ALMS1-IT1	0.125	0.00164	0.115	1	0.0526
KIF14#Lung adenocarcinoma	ceRNA	Cancer	1	ALMS1-IT1	0.125	0.00164	0.115	1	0.0526
KIF14#Melanoma	ceRNA	Cancer	1	ALMS1-IT1	0.125	0.00164	0.115	1	0.0526
KLF11#Breast cancer	ceRNA	Cancer	1	SLC7A11-AS1	0.125	0.00164	0.115	1	0.0526
KLF11#Chronic myeafterlogenous leukemia	ceRNA	Cancer	1	SLC7A11-AS1	0.125	0.00164	0.115	1	0.0526
KLF11#Esophageal squamous cell carcinoma	ceRNA	Cancer	1	SLC7A11-AS1	0.125	0.00164	0.115	1	0.0526
KLF11#Lung adenocarcinoma	ceRNA	Cancer	1	SLC7A11-AS1	0.125	0.00164	0.115	1	0.0526
KLF11#Prostate cancer	ceRNA	Cancer	1	SLC7A11-AS1	0.125	0.00164	0.115	1	0.0526
MXI1#High-grade glioma	ceRNA	Cancer	1	MIR9-3HG	0.125	0.00164	0.115	1	0.0526
NLK#Acute myeloid leukemia	ceRNA	Cancer	1	ALMS1-IT1	0.125	0.00164	0.115	1	0.0526
POLK#Breast cancer	ceRNA	Cancer	1	ALMS1-IT1	0.125	0.00164	0.115	1	0.0526
POLK#Chronic myeafterlogenous leukemia	ceRNA	Cancer	1	ALMS1-IT1	0.125	0.00164	0.115	1	0.0526
POLK#Esophageal squamous cell carcinoma	ceRNA	Cancer	1	ALMS1-IT1	0.125	0.00164	0.115	1	0.0526
POLK#Lung adenocarcinoma	ceRNA	Cancer	1	ALMS1-IT1	0.125	0.00164	0.115	1	0.0526
POLK#Melanoma	ceRNA	Cancer	1	ALMS1-IT1	0.125	0.00164	0.115	1	0.0526
PPM1A#Breast cancer	ceRNA	Cancer	1	ALMS1-IT1	0.125	0.00164	0.115	1	0.0526
PPM1A#Cervix cancer	ceRNA	Cancer	1	ALMS1-IT1	0.125	0.00164	0.115	1	0.0526
PPM1A#Esophageal squamous cell carcinoma	ceRNA	Cancer	1	ALMS1-IT1	0.125	0.00164	0.115	1	0.0526
PPM1A#Glioblastoma	ceRNA	Cancer	1	ALMS1-IT1	0.125	0.00164	0.115	1	0.0526
PPM1A#Lung adenocarcinoma	ceRNA	Cancer	1	ALMS1-IT1	0.125	0.00164	0.115	1	0.0526
PPM1A#Melanoma	ceRNA	Cancer	1	ALMS1-IT1	0.125	0.00164	0.115	1	0.0526
PPM1A#Non-small cell lung cancer	ceRNA	Cancer	1	ALMS1-IT1	0.125	0.00164	0.115	1	0.0526
PTPN4#Esophageal squamous cell carcinoma	ceRNA	Cancer	1	ALMS1-IT1	0.125	0.00164	0.115	1	0.0526
RAB23#Non-small cell lung cancer	ceRNA	Cancer	1	ALMS1-IT1	0.125	0.00164	0.115	1	0.0526
SLC12A2#Acute myeloid leukemia	ceRNA	Cancer	1	ALMS1-IT1	0.125	0.00164	0.115	1	0.0526
SP4#Melanoma	ceRNA	Cancer	1	ALMS1-IT1	0.125	0.00164	0.115	1	0.0526
SUZ12#Acute myeloid leukemia	ceRNA	Cancer	1	ALMS1-IT1	0.125	0.00164	0.115	1	0.0526
TFRC#Breast cancer	ceRNA	Cancer	1	ALMS1-IT1	0.125	0.00164	0.115	1	0.0526
TFRC#Cervix cancer	ceRNA	Cancer	1	ALMS1-IT1	0.125	0.00164	0.115	1	0.0526
TFRC#Chronic myeafterlogenous leukemia	ceRNA	Cancer	1	ALMS1-IT1	0.125	0.00164	0.115	1	0.0526
TFRC#Esophageal squamous cell carcinoma	ceRNA	Cancer	1	ALMS1-IT1	0.125	0.00164	0.115	1	0.0526
TFRC#Glioblastoma	ceRNA	Cancer	1	ALMS1-IT1	0.125	0.00164	0.115	1	0.0526
TFRC#Lung adenocarcinoma	ceRNA	Cancer	1	ALMS1-IT1	0.125	0.00164	0.115	1	0.0526
TFRC#Melanoma	ceRNA	Cancer	1	ALMS1-IT1	0.125	0.00164	0.115	1	0.0526
TFRC#Non-small cell lung cancer	ceRNA	Cancer	1	ALMS1-IT1	0.125	0.00164	0.115	1	0.0526
UBR3#Chronic myeafterlogenous leukemia	ceRNA	Cancer	1	ALMS1-IT1	0.125	0.00164	0.115	1	0.0526
UBR3#Esophageal squamous cell carcinoma	ceRNA	Cancer	1	ALMS1-IT1	0.125	0.00164	0.115	1	0.0526
UBR3#Melanoma	ceRNA	Cancer	1	ALMS1-IT1	0.125	0.00164	0.115	1	0.0526
APLN#GBM Cell Lines	ceRNA	Cell	1	MIR9-3HG	0.125	0.00178	0.104	1	0.05
APLN#Hela	ceRNA	Cell	1	MIR9-3HG	0.125	0.00178	0.104	1	0.05
CRKL#Bone marrow_Smart	ceRNA	Cell	1	ALMS1-IT1	0.125	0.00178	0.104	1	0.05
ERBIN#Brain	ceRNA	Cell	1	SLC7A11-AS1	0.125	0.00178	0.104	1	0.05
ERBIN#Breast	ceRNA	Cell	1	SLC7A11-AS1	0.125	0.00178	0.104	1	0.05
FLT1#Bone marrow	ceRNA	Cell	1	ALMS1-IT1	0.125	0.00178	0.104	1	0.05
KITLG#Brain	ceRNA	Cell	1	ALMS1-IT1	0.125	0.00178	0.104	1	0.05
KITLG#Breast	ceRNA	Cell	1	ALMS1-IT1	0.125	0.00178	0.104	1	0.05
KITLG#PC-9	ceRNA	Cell	1	ALMS1-IT1	0.125	0.00178	0.104	1	0.05
KITLG#PDX	ceRNA	Cell	1	ALMS1-IT1	0.125	0.00178	0.104	1	0.05
KLF11#GBM Cell Lines	ceRNA	Cell	1	SLC7A11-AS1	0.125	0.00178	0.104	1	0.05
KLF11#Hela	ceRNA	Cell	1	SLC7A11-AS1	0.125	0.00178	0.104	1	0.05
MAP2K1#K562	ceRNA	Cell	1	ALMS1-IT1	0.125	0.00178	0.104	1	0.05
MAP2K1#Skin	ceRNA	Cell	1	ALMS1-IT1	0.125	0.00178	0.104	1	0.05
POLK#GBM Cell Lines	ceRNA	Cell	1	ALMS1-IT1	0.125	0.00178	0.104	1	0.05
POLK#Hela	ceRNA	Cell	1	ALMS1-IT1	0.125	0.00178	0.104	1	0.05
PPM1A#K562	ceRNA	Cell	1	ALMS1-IT1	0.125	0.00178	0.104	1	0.05
PTPN4#Breast	ceRNA	Cell	1	ALMS1-IT1	0.125	0.00178	0.104	1	0.05
PTPN4#GBM Cell Lines	ceRNA	Cell	1	ALMS1-IT1	0.125	0.00178	0.104	1	0.05
PTPN4#Hela	ceRNA	Cell	1	ALMS1-IT1	0.125	0.00178	0.104	1	0.05
PTPN4#LC-2#ad	ceRNA	Cell	1	ALMS1-IT1	0.125	0.00178	0.104	1	0.05
PTPN4#PDX	ceRNA	Cell	1	ALMS1-IT1	0.125	0.00178	0.104	1	0.05
PTPN4#Skin	ceRNA	Cell	1	ALMS1-IT1	0.125	0.00178	0.104	1	0.05
RAB23#A549	ceRNA	Cell	1	ALMS1-IT1	0.125	0.00178	0.104	1	0.05
RBM26#Brain	ceRNA	Cell	1	ALMS1-IT1	0.125	0.00178	0.104	1	0.05
RBM26#K562	ceRNA	Cell	1	ALMS1-IT1	0.125	0.00178	0.104	1	0.05
RBM26#LC-2#ad	ceRNA	Cell	1	ALMS1-IT1	0.125	0.00178	0.104	1	0.05
RBM26#PC-9	ceRNA	Cell	1	ALMS1-IT1	0.125	0.00178	0.104	1	0.05
RBM26#Skin	ceRNA	Cell	1	ALMS1-IT1	0.125	0.00178	0.104	1	0.05
RUNX2#Bone marrow_Smart	ceRNA	Cell	1	ALMS1-IT1	0.125	0.00178	0.104	1	0.05
SAV1#Brain	ceRNA	Cell	1	ALMS1-IT1	0.125	0.00178	0.104	1	0.05
SAV1#PC-9	ceRNA	Cell	1	ALMS1-IT1	0.125	0.00178	0.104	1	0.05
SP4#Brain	ceRNA	Cell	1	ALMS1-IT1	0.125	0.00178	0.104	1	0.05
SP4#K562	ceRNA	Cell	1	ALMS1-IT1	0.125	0.00178	0.104	1	0.05
SP4#LC-2#ad	ceRNA	Cell	1	ALMS1-IT1	0.125	0.00178	0.104	1	0.05
SUZ12#WM989	ceRNA	Cell	1	ALMS1-IT1	0.125	0.00178	0.104	1	0.05
TWIST1#WM989	ceRNA	Cell	1	ALMS1-IT1	0.125	0.00178	0.104	1	0.05
UBR3#Breast	ceRNA	Cell	1	ALMS1-IT1	0.125	0.00178	0.104	1	0.05
UBR3#GBM Cell Lines	ceRNA	Cell	1	ALMS1-IT1	0.125	0.00178	0.104	1	0.05
UBR3#Hela	ceRNA	Cell	1	ALMS1-IT1	0.125	0.00178	0.104	1	0.05
UBR3#PC-9	ceRNA	Cell	1	ALMS1-IT1	0.125	0.00178	0.104	1	0.05
UBR3#PDX	ceRNA	Cell	1	ALMS1-IT1	0.125	0.00178	0.104	1	0.05
YWHAZ#WM989	ceRNA	Cell	1	ALMS1-IT1	0.125	0.00178	0.104	1	0.05
ZC3H11A#Bone marrow	ceRNA	Cell	1	ALMS1-IT1	0.125	0.00178	0.104	1	0.05
ZC3H11A#Brain	ceRNA	Cell	1	ALMS1-IT1	0.125	0.00178	0.104	1	0.05
ZC3H11A#KYSE-180	ceRNA	Cell	1	ALMS1-IT1	0.125	0.00178	0.104	1	0.05
ZC3H11A#PDX	ceRNA	Cell	1	ALMS1-IT1	0.125	0.00178	0.104	1	0.05
ZC3H11A#Skin	ceRNA	Cell	1	ALMS1-IT1	0.125	0.00178	0.104	1	0.05
APLN#Cervix cancer	ceRNA	Cancer	1	MIR9-3HG	0.125	0.00178	0.115	1	0.05
APLN#Glioblastoma	ceRNA	Cancer	1	MIR9-3HG	0.125	0.00178	0.115	1	0.05
KITLG#Breast cancer	ceRNA	Cancer	1	ALMS1-IT1	0.125	0.00178	0.115	1	0.05
KITLG#Non-small cell lung cancer	ceRNA	Cancer	1	ALMS1-IT1	0.125	0.00178	0.115	1	0.05
KLF11#Cervix cancer	ceRNA	Cancer	1	SLC7A11-AS1	0.125	0.00178	0.115	1	0.05
KLF11#Glioblastoma	ceRNA	Cancer	1	SLC7A11-AS1	0.125	0.00178	0.115	1	0.05
MAP2K1#Chronic myeafterlogenous leukemia	ceRNA	Cancer	1	ALMS1-IT1	0.125	0.00178	0.115	1	0.05
MAP2K1#Lung adenocarcinoma	ceRNA	Cancer	1	ALMS1-IT1	0.125	0.00178	0.115	1	0.05
MAP2K1#Melanoma	ceRNA	Cancer	1	ALMS1-IT1	0.125	0.00178	0.115	1	0.05
MTDH#Acute myeloid leukemia	ceRNA	Cancer	1	ALMS1-IT1	0.125	0.00178	0.115	1	0.05
POLK#Cervix cancer	ceRNA	Cancer	1	ALMS1-IT1	0.125	0.00178	0.115	1	0.05
POLK#Glioblastoma	ceRNA	Cancer	1	ALMS1-IT1	0.125	0.00178	0.115	1	0.05
PPM1A#Chronic myeafterlogenous leukemia	ceRNA	Cancer	1	ALMS1-IT1	0.125	0.00178	0.115	1	0.05
PTPN4#Breast cancer	ceRNA	Cancer	1	ALMS1-IT1	0.125	0.00178	0.115	1	0.05
PTPN4#Cervix cancer	ceRNA	Cancer	1	ALMS1-IT1	0.125	0.00178	0.115	1	0.05
PTPN4#Chronic myeafterlogenous leukemia	ceRNA	Cancer	1	ALMS1-IT1	0.125	0.00178	0.115	1	0.05
PTPN4#Glioblastoma	ceRNA	Cancer	1	ALMS1-IT1	0.125	0.00178	0.115	1	0.05
PTPN4#Lung adenocarcinoma	ceRNA	Cancer	1	ALMS1-IT1	0.125	0.00178	0.115	1	0.05
PTPN4#Melanoma	ceRNA	Cancer	1	ALMS1-IT1	0.125	0.00178	0.115	1	0.05
RBM26#Melanoma	ceRNA	Cancer	1	ALMS1-IT1	0.125	0.00178	0.115	1	0.05
RBM26#Non-small cell lung cancer	ceRNA	Cancer	1	ALMS1-IT1	0.125	0.00178	0.115	1	0.05
SAV1#Non-small cell lung cancer	ceRNA	Cancer	1	ALMS1-IT1	0.125	0.00178	0.115	1	0.05
UBR3#Breast cancer	ceRNA	Cancer	1	ALMS1-IT1	0.125	0.00178	0.115	1	0.05
UBR3#Cervix cancer	ceRNA	Cancer	1	ALMS1-IT1	0.125	0.00178	0.115	1	0.05
UBR3#Glioblastoma	ceRNA	Cancer	1	ALMS1-IT1	0.125	0.00178	0.115	1	0.05
UBR3#Lung adenocarcinoma	ceRNA	Cancer	1	ALMS1-IT1	0.125	0.00178	0.115	1	0.05
UBR3#Non-small cell lung cancer	ceRNA	Cancer	1	ALMS1-IT1	0.125	0.00178	0.115	1	0.05
ZC3H11A#Chronic myeafterlogenous leukemia	ceRNA	Cancer	1	ALMS1-IT1	0.125	0.00178	0.115	1	0.05
ZC3H11A#Esophageal squamous cell carcinoma	ceRNA	Cancer	1	ALMS1-IT1	0.125	0.00178	0.115	1	0.05
ZC3H11A#Melanoma	ceRNA	Cancer	1	ALMS1-IT1	0.125	0.00178	0.115	1	0.05
AR#A549	ceRNA	Cell	1	ALMS1-IT1	0.125	0.00191	0.104	1	0.0476
AR#WM989	ceRNA	Cell	1	ALMS1-IT1	0.125	0.00191	0.104	1	0.0476
ARPP19#A549	ceRNA	Cell	1	ALMS1-IT1	0.125	0.00191	0.104	1	0.0476
ARPP19#Bone marrow	ceRNA	Cell	1	ALMS1-IT1	0.125	0.00191	0.104	1	0.0476
ARPP19#Brain	ceRNA	Cell	1	ALMS1-IT1	0.125	0.00191	0.104	1	0.0476
E2F5#Brain	ceRNA	Cell	1	ALMS1-IT1	0.125	0.00191	0.104	1	0.0476
E2F5#PC-9	ceRNA	Cell	1	ALMS1-IT1	0.125	0.00191	0.104	1	0.0476
ERBIN#K562	ceRNA	Cell	1	SLC7A11-AS1	0.125	0.00191	0.104	1	0.0476
ERBIN#KYSE-180	ceRNA	Cell	1	SLC7A11-AS1	0.125	0.00191	0.104	1	0.0476
ERBIN#LC-2#ad	ceRNA	Cell	1	SLC7A11-AS1	0.125	0.00191	0.104	1	0.0476
ERBIN#LNCaP	ceRNA	Cell	1	SLC7A11-AS1	0.125	0.00191	0.104	1	0.0476
ERBIN#PDX	ceRNA	Cell	1	SLC7A11-AS1	0.125	0.00191	0.104	1	0.0476
EYA4#WM989	ceRNA	Cell	1	ALMS1-IT1	0.125	0.00191	0.104	1	0.0476
FLT1#A549	ceRNA	Cell	1	ALMS1-IT1	0.125	0.00191	0.104	1	0.0476
FOXM1#KYSE-180	ceRNA	Cell	1	ALMS1-IT1	0.125	0.00191	0.104	1	0.0476
KITLG#GBM Cell Lines	ceRNA	Cell	1	ALMS1-IT1	0.125	0.00191	0.104	1	0.0476
KITLG#Hela	ceRNA	Cell	1	ALMS1-IT1	0.125	0.00191	0.104	1	0.0476
KITLG#KYSE-180	ceRNA	Cell	1	ALMS1-IT1	0.125	0.00191	0.104	1	0.0476
KITLG#LC-2#ad	ceRNA	Cell	1	ALMS1-IT1	0.125	0.00191	0.104	1	0.0476
KITLG#Skin	ceRNA	Cell	1	ALMS1-IT1	0.125	0.00191	0.104	1	0.0476
LIN7C#A549	ceRNA	Cell	1	ALMS1-IT1	0.125	0.00191	0.104	1	0.0476
LIN7C#WM989	ceRNA	Cell	1	ALMS1-IT1	0.125	0.00191	0.104	1	0.0476
MAP2K1#Breast	ceRNA	Cell	1	ALMS1-IT1	0.125	0.00191	0.104	1	0.0476
MAP2K1#KYSE-180	ceRNA	Cell	1	ALMS1-IT1	0.125	0.00191	0.104	1	0.0476
MAP2K1#PDX	ceRNA	Cell	1	ALMS1-IT1	0.125	0.00191	0.104	1	0.0476
MTDH#WM989	ceRNA	Cell	1	ALMS1-IT1	0.125	0.00191	0.104	1	0.0476
MXI1#Basel,CHLA10	ceRNA	Cell	1	MIR9-3HG	0.125	0.00191	0.104	1	0.0476
MXI1#Basel,TC71	ceRNA	Cell	1	MIR9-3HG	0.125	0.00191	0.104	1	0.0476
RAB23#Brain	ceRNA	Cell	1	ALMS1-IT1	0.125	0.00191	0.104	1	0.0476
RAB23#Breast	ceRNA	Cell	1	ALMS1-IT1	0.125	0.00191	0.104	1	0.0476
RAB23#GBM Cell Lines	ceRNA	Cell	1	ALMS1-IT1	0.125	0.00191	0.104	1	0.0476
RAB23#Hela	ceRNA	Cell	1	ALMS1-IT1	0.125	0.00191	0.104	1	0.0476
RAB23#K562	ceRNA	Cell	1	ALMS1-IT1	0.125	0.00191	0.104	1	0.0476
RAB23#KYSE-180	ceRNA	Cell	1	ALMS1-IT1	0.125	0.00191	0.104	1	0.0476
RAB23#LC-2#ad	ceRNA	Cell	1	ALMS1-IT1	0.125	0.00191	0.104	1	0.0476
RAB23#PDX	ceRNA	Cell	1	ALMS1-IT1	0.125	0.00191	0.104	1	0.0476
RAB23#Skin	ceRNA	Cell	1	ALMS1-IT1	0.125	0.00191	0.104	1	0.0476
RBM26#Breast	ceRNA	Cell	1	ALMS1-IT1	0.125	0.00191	0.104	1	0.0476
RBM26#Hela	ceRNA	Cell	1	ALMS1-IT1	0.125	0.00191	0.104	1	0.0476
RBM26#KYSE-180	ceRNA	Cell	1	ALMS1-IT1	0.125	0.00191	0.104	1	0.0476
RBM26#PDX	ceRNA	Cell	1	ALMS1-IT1	0.125	0.00191	0.104	1	0.0476
SP4#Breast	ceRNA	Cell	1	ALMS1-IT1	0.125	0.00191	0.104	1	0.0476
SP4#Hela	ceRNA	Cell	1	ALMS1-IT1	0.125	0.00191	0.104	1	0.0476
SP4#KYSE-180	ceRNA	Cell	1	ALMS1-IT1	0.125	0.00191	0.104	1	0.0476
USP14#Bone marrow_Smart	ceRNA	Cell	1	ALMS1-IT1	0.125	0.00191	0.104	1	0.0476
ZC3H11A#Breast	ceRNA	Cell	1	ALMS1-IT1	0.125	0.00191	0.104	1	0.0476
ZC3H11A#GBM Cell Lines	ceRNA	Cell	1	ALMS1-IT1	0.125	0.00191	0.104	1	0.0476
ZC3H11A#Hela	ceRNA	Cell	1	ALMS1-IT1	0.125	0.00191	0.104	1	0.0476
ZC3H11A#PC-9	ceRNA	Cell	1	ALMS1-IT1	0.125	0.00191	0.104	1	0.0476
E2F5#Non-small cell lung cancer	ceRNA	Cancer	1	ALMS1-IT1	0.125	0.00191	0.115	1	0.0476
ERBIN#Breast cancer	ceRNA	Cancer	1	SLC7A11-AS1	0.125	0.00191	0.115	1	0.0476
ERBIN#Chronic myeafterlogenous leukemia	ceRNA	Cancer	1	SLC7A11-AS1	0.125	0.00191	0.115	1	0.0476
ERBIN#Esophageal squamous cell carcinoma	ceRNA	Cancer	1	SLC7A11-AS1	0.125	0.00191	0.115	1	0.0476
ERBIN#Lung adenocarcinoma	ceRNA	Cancer	1	SLC7A11-AS1	0.125	0.00191	0.115	1	0.0476
ERBIN#Prostate cancer	ceRNA	Cancer	1	SLC7A11-AS1	0.125	0.00191	0.115	1	0.0476
FOXM1#Esophageal squamous cell carcinoma	ceRNA	Cancer	1	ALMS1-IT1	0.125	0.00191	0.115	1	0.0476
KITLG#Cervix cancer	ceRNA	Cancer	1	ALMS1-IT1	0.125	0.00191	0.115	1	0.0476
KITLG#Esophageal squamous cell carcinoma	ceRNA	Cancer	1	ALMS1-IT1	0.125	0.00191	0.115	1	0.0476
KITLG#Glioblastoma	ceRNA	Cancer	1	ALMS1-IT1	0.125	0.00191	0.115	1	0.0476
KITLG#Lung adenocarcinoma	ceRNA	Cancer	1	ALMS1-IT1	0.125	0.00191	0.115	1	0.0476
KITLG#Melanoma	ceRNA	Cancer	1	ALMS1-IT1	0.125	0.00191	0.115	1	0.0476
MAP2K1#Breast cancer	ceRNA	Cancer	1	ALMS1-IT1	0.125	0.00191	0.115	1	0.0476
MAP2K1#Esophageal squamous cell carcinoma	ceRNA	Cancer	1	ALMS1-IT1	0.125	0.00191	0.115	1	0.0476
RAB23#Breast cancer	ceRNA	Cancer	1	ALMS1-IT1	0.125	0.00191	0.115	1	0.0476
RAB23#Cervix cancer	ceRNA	Cancer	1	ALMS1-IT1	0.125	0.00191	0.115	1	0.0476
RAB23#Chronic myeafterlogenous leukemia	ceRNA	Cancer	1	ALMS1-IT1	0.125	0.00191	0.115	1	0.0476
RAB23#Esophageal squamous cell carcinoma	ceRNA	Cancer	1	ALMS1-IT1	0.125	0.00191	0.115	1	0.0476
RAB23#Glioblastoma	ceRNA	Cancer	1	ALMS1-IT1	0.125	0.00191	0.115	1	0.0476
RAB23#Lung adenocarcinoma	ceRNA	Cancer	1	ALMS1-IT1	0.125	0.00191	0.115	1	0.0476
RAB23#Melanoma	ceRNA	Cancer	1	ALMS1-IT1	0.125	0.00191	0.115	1	0.0476
RBM26#Breast cancer	ceRNA	Cancer	1	ALMS1-IT1	0.125	0.00191	0.115	1	0.0476
RBM26#Cervix cancer	ceRNA	Cancer	1	ALMS1-IT1	0.125	0.00191	0.115	1	0.0476
RBM26#Chronic myeafterlogenous leukemia	ceRNA	Cancer	1	ALMS1-IT1	0.125	0.00191	0.115	1	0.0476
RBM26#Esophageal squamous cell carcinoma	ceRNA	Cancer	1	ALMS1-IT1	0.125	0.00191	0.115	1	0.0476
RBM26#Lung adenocarcinoma	ceRNA	Cancer	1	ALMS1-IT1	0.125	0.00191	0.115	1	0.0476
RUNX2#Acute myeloid leukemia	ceRNA	Cancer	1	ALMS1-IT1	0.125	0.00191	0.115	1	0.0476
SP4#Cervix cancer	ceRNA	Cancer	1	ALMS1-IT1	0.125	0.00191	0.115	1	0.0476
SP4#Chronic myeafterlogenous leukemia	ceRNA	Cancer	1	ALMS1-IT1	0.125	0.00191	0.115	1	0.0476
SP4#Esophageal squamous cell carcinoma	ceRNA	Cancer	1	ALMS1-IT1	0.125	0.00191	0.115	1	0.0476
SP4#Lung adenocarcinoma	ceRNA	Cancer	1	ALMS1-IT1	0.125	0.00191	0.115	1	0.0476
ZC3H11A#Breast cancer	ceRNA	Cancer	1	ALMS1-IT1	0.125	0.00191	0.115	1	0.0476
ZC3H11A#Cervix cancer	ceRNA	Cancer	1	ALMS1-IT1	0.125	0.00191	0.115	1	0.0476
ZC3H11A#Glioblastoma	ceRNA	Cancer	1	ALMS1-IT1	0.125	0.00191	0.115	1	0.0476
ZC3H11A#Lung adenocarcinoma	ceRNA	Cancer	1	ALMS1-IT1	0.125	0.00191	0.115	1	0.0476
ZC3H11A#Non-small cell lung cancer	ceRNA	Cancer	1	ALMS1-IT1	0.125	0.00191	0.115	1	0.0476
ARPP19#LC-2#ad	ceRNA	Cell	1	ALMS1-IT1	0.125	0.00205	0.104	1	0.0455
CRKL#WM989	ceRNA	Cell	1	ALMS1-IT1	0.125	0.00205	0.104	1	0.0455
E2F5#KYSE-180	ceRNA	Cell	1	ALMS1-IT1	0.125	0.00205	0.104	1	0.0455
E2F5#Skin	ceRNA	Cell	1	ALMS1-IT1	0.125	0.00205	0.104	1	0.0455
ERBIN#GBM Cell Lines	ceRNA	Cell	1	SLC7A11-AS1	0.125	0.00205	0.104	1	0.0455
ERBIN#Hela	ceRNA	Cell	1	SLC7A11-AS1	0.125	0.00205	0.104	1	0.0455
FLT1#Breast	ceRNA	Cell	1	ALMS1-IT1	0.125	0.00205	0.104	1	0.0455
FLT1#LC-2#ad	ceRNA	Cell	1	ALMS1-IT1	0.125	0.00205	0.104	1	0.0455
FLT1#PC-9	ceRNA	Cell	1	ALMS1-IT1	0.125	0.00205	0.104	1	0.0455
FLT1#Skin	ceRNA	Cell	1	ALMS1-IT1	0.125	0.00205	0.104	1	0.0455
FOXM1#GBM Cell Lines	ceRNA	Cell	1	ALMS1-IT1	0.125	0.00205	0.104	1	0.0455
FOXM1#Hela	ceRNA	Cell	1	ALMS1-IT1	0.125	0.00205	0.104	1	0.0455
LIN7C#Bone marrow	ceRNA	Cell	1	ALMS1-IT1	0.125	0.00205	0.104	1	0.0455
LIN7C#PC-9	ceRNA	Cell	1	ALMS1-IT1	0.125	0.00205	0.104	1	0.0455
LIN7C#Skin	ceRNA	Cell	1	ALMS1-IT1	0.125	0.00205	0.104	1	0.0455
MAP2K1#GBM Cell Lines	ceRNA	Cell	1	ALMS1-IT1	0.125	0.00205	0.104	1	0.0455
MAP2K1#Hela	ceRNA	Cell	1	ALMS1-IT1	0.125	0.00205	0.104	1	0.0455
NOTCH2#Bone marrow_Smart	ceRNA	Cell	1	ALMS1-IT1	0.125	0.00205	0.104	1	0.0455
RAB14#Bone marrow_Smart	ceRNA	Cell	1	ALMS1-IT1	0.125	0.00205	0.104	1	0.0455
RBM26#GBM Cell Lines	ceRNA	Cell	1	ALMS1-IT1	0.125	0.00205	0.104	1	0.0455
SAV1#Breast	ceRNA	Cell	1	ALMS1-IT1	0.125	0.00205	0.104	1	0.0455
SAV1#Hela	ceRNA	Cell	1	ALMS1-IT1	0.125	0.00205	0.104	1	0.0455
SAV1#K562	ceRNA	Cell	1	ALMS1-IT1	0.125	0.00205	0.104	1	0.0455
SAV1#KYSE-180	ceRNA	Cell	1	ALMS1-IT1	0.125	0.00205	0.104	1	0.0455
SAV1#LC-2#ad	ceRNA	Cell	1	ALMS1-IT1	0.125	0.00205	0.104	1	0.0455
SAV1#PDX	ceRNA	Cell	1	ALMS1-IT1	0.125	0.00205	0.104	1	0.0455
SAV1#Skin	ceRNA	Cell	1	ALMS1-IT1	0.125	0.00205	0.104	1	0.0455
SP4#PC-9	ceRNA	Cell	1	ALMS1-IT1	0.125	0.00205	0.104	1	0.0455
SP4#PDX	ceRNA	Cell	1	ALMS1-IT1	0.125	0.00205	0.104	1	0.0455
TGFBR1#Bone marrow_Smart	ceRNA	Cell	1	ALMS1-IT1	0.125	0.00205	0.104	1	0.0455
THBS1#WM989	ceRNA	Cell	1	ALMS1-IT1	0.125	0.00205	0.104	1	0.0455
YWHAZ#Bone marrow	ceRNA	Cell	1	ALMS1-IT1	0.125	0.00205	0.104	1	0.0455
ZEB2#Lymph node	ceRNA	Cell	1	SLC7A11-AS1	0.125	0.00205	0.104	1	0.0455
ARPP19#Lung adenocarcinoma	ceRNA	Cancer	1	ALMS1-IT1	0.125	0.00205	0.115	1	0.0455
CRKL#Acute myeloid leukemia	ceRNA	Cancer	1	ALMS1-IT1	0.125	0.00205	0.115	1	0.0455
E2F5#Esophageal squamous cell carcinoma	ceRNA	Cancer	1	ALMS1-IT1	0.125	0.00205	0.115	1	0.0455
E2F5#Melanoma	ceRNA	Cancer	1	ALMS1-IT1	0.125	0.00205	0.115	1	0.0455
ERBIN#Cervix cancer	ceRNA	Cancer	1	SLC7A11-AS1	0.125	0.00205	0.115	1	0.0455
ERBIN#Glioblastoma	ceRNA	Cancer	1	SLC7A11-AS1	0.125	0.00205	0.115	1	0.0455
FLT1#Melanoma	ceRNA	Cancer	1	ALMS1-IT1	0.125	0.00205	0.115	1	0.0455
FLT1#Non-small cell lung cancer	ceRNA	Cancer	1	ALMS1-IT1	0.125	0.00205	0.115	1	0.0455
FOXM1#Cervix cancer	ceRNA	Cancer	1	ALMS1-IT1	0.125	0.00205	0.115	1	0.0455
FOXM1#Glioblastoma	ceRNA	Cancer	1	ALMS1-IT1	0.125	0.00205	0.115	1	0.0455
LIN7C#Melanoma	ceRNA	Cancer	1	ALMS1-IT1	0.125	0.00205	0.115	1	0.0455
LIN7C#Non-small cell lung cancer	ceRNA	Cancer	1	ALMS1-IT1	0.125	0.00205	0.115	1	0.0455
MAP2K1#Cervix cancer	ceRNA	Cancer	1	ALMS1-IT1	0.125	0.00205	0.115	1	0.0455
MAP2K1#Glioblastoma	ceRNA	Cancer	1	ALMS1-IT1	0.125	0.00205	0.115	1	0.0455
RBM26#Glioblastoma	ceRNA	Cancer	1	ALMS1-IT1	0.125	0.00205	0.115	1	0.0455
SAV1#Breast cancer	ceRNA	Cancer	1	ALMS1-IT1	0.125	0.00205	0.115	1	0.0455
SAV1#Cervix cancer	ceRNA	Cancer	1	ALMS1-IT1	0.125	0.00205	0.115	1	0.0455
SAV1#Chronic myeafterlogenous leukemia	ceRNA	Cancer	1	ALMS1-IT1	0.125	0.00205	0.115	1	0.0455
SAV1#Esophageal squamous cell carcinoma	ceRNA	Cancer	1	ALMS1-IT1	0.125	0.00205	0.115	1	0.0455
SAV1#Lung adenocarcinoma	ceRNA	Cancer	1	ALMS1-IT1	0.125	0.00205	0.115	1	0.0455
SAV1#Melanoma	ceRNA	Cancer	1	ALMS1-IT1	0.125	0.00205	0.115	1	0.0455
SP4#Breast cancer	ceRNA	Cancer	1	ALMS1-IT1	0.125	0.00205	0.115	1	0.0455
SP4#Non-small cell lung cancer	ceRNA	Cancer	1	ALMS1-IT1	0.125	0.00205	0.115	1	0.0455
USP14#Acute myeloid leukemia	ceRNA	Cancer	1	ALMS1-IT1	0.125	0.00205	0.115	1	0.0455
ZEB2#Head and neck cancer	ceRNA	Cancer	1	SLC7A11-AS1	0.125	0.00205	0.115	1	0.0455
AR#Brain	ceRNA	Cell	1	ALMS1-IT1	0.125	0.00219	0.104	1	0.0435
ARPP19#Breast	ceRNA	Cell	1	ALMS1-IT1	0.125	0.00219	0.104	1	0.0435
CRKL#Bone marrow	ceRNA	Cell	1	ALMS1-IT1	0.125	0.00219	0.104	1	0.0435
E2F5#Breast	ceRNA	Cell	1	ALMS1-IT1	0.125	0.00219	0.104	1	0.0435
E2F5#K562	ceRNA	Cell	1	ALMS1-IT1	0.125	0.00219	0.104	1	0.0435
E2F5#LC-2#ad	ceRNA	Cell	1	ALMS1-IT1	0.125	0.00219	0.104	1	0.0435
EYA4#A549	ceRNA	Cell	1	ALMS1-IT1	0.125	0.00219	0.104	1	0.0435
FLT1#Brain	ceRNA	Cell	1	ALMS1-IT1	0.125	0.00219	0.104	1	0.0435
ITGB3#WM989	ceRNA	Cell	1	ALMS1-IT1	0.125	0.00219	0.104	1	0.0435
LIN7C#Brain	ceRNA	Cell	1	ALMS1-IT1	0.125	0.00219	0.104	1	0.0435
LIN7C#Breast	ceRNA	Cell	1	ALMS1-IT1	0.125	0.00219	0.104	1	0.0435
LIN7C#GBM Cell Lines	ceRNA	Cell	1	ALMS1-IT1	0.125	0.00219	0.104	1	0.0435
LIN7C#Hela	ceRNA	Cell	1	ALMS1-IT1	0.125	0.00219	0.104	1	0.0435
LIN7C#K562	ceRNA	Cell	1	ALMS1-IT1	0.125	0.00219	0.104	1	0.0435
LIN7C#KYSE-180	ceRNA	Cell	1	ALMS1-IT1	0.125	0.00219	0.104	1	0.0435
LIN7C#LC-2#ad	ceRNA	Cell	1	ALMS1-IT1	0.125	0.00219	0.104	1	0.0435
LIN7C#PDX	ceRNA	Cell	1	ALMS1-IT1	0.125	0.00219	0.104	1	0.0435
MTDH#Bone marrow	ceRNA	Cell	1	ALMS1-IT1	0.125	0.00219	0.104	1	0.0435
SP4#GBM Cell Lines	ceRNA	Cell	1	ALMS1-IT1	0.125	0.00219	0.104	1	0.0435
SUZ12#A549	ceRNA	Cell	1	ALMS1-IT1	0.125	0.00219	0.104	1	0.0435
SUZ12#Bone marrow	ceRNA	Cell	1	ALMS1-IT1	0.125	0.00219	0.104	1	0.0435
THBS1#A549	ceRNA	Cell	1	ALMS1-IT1	0.125	0.00219	0.104	1	0.0435
THBS1#Bone marrow	ceRNA	Cell	1	ALMS1-IT1	0.125	0.00219	0.104	1	0.0435
THBS1#PC-9	ceRNA	Cell	1	ALMS1-IT1	0.125	0.00219	0.104	1	0.0435
USP14#WM989	ceRNA	Cell	1	ALMS1-IT1	0.125	0.00219	0.104	1	0.0435
YWHAZ#Brain	ceRNA	Cell	1	ALMS1-IT1	0.125	0.00219	0.104	1	0.0435
YWHAZ#Skin	ceRNA	Cell	1	ALMS1-IT1	0.125	0.00219	0.104	1	0.0435
E2F5#Chronic myeafterlogenous leukemia	ceRNA	Cancer	1	ALMS1-IT1	0.125	0.00219	0.115	1	0.0435
LIN7C#Breast cancer	ceRNA	Cancer	1	ALMS1-IT1	0.125	0.00219	0.115	1	0.0435
LIN7C#Cervix cancer	ceRNA	Cancer	1	ALMS1-IT1	0.125	0.00219	0.115	1	0.0435
LIN7C#Chronic myeafterlogenous leukemia	ceRNA	Cancer	1	ALMS1-IT1	0.125	0.00219	0.115	1	0.0435
LIN7C#Esophageal squamous cell carcinoma	ceRNA	Cancer	1	ALMS1-IT1	0.125	0.00219	0.115	1	0.0435
LIN7C#Glioblastoma	ceRNA	Cancer	1	ALMS1-IT1	0.125	0.00219	0.115	1	0.0435
LIN7C#Lung adenocarcinoma	ceRNA	Cancer	1	ALMS1-IT1	0.125	0.00219	0.115	1	0.0435
NOTCH2#Acute myeloid leukemia	ceRNA	Cancer	1	ALMS1-IT1	0.125	0.00219	0.115	1	0.0435
SP4#Glioblastoma	ceRNA	Cancer	1	ALMS1-IT1	0.125	0.00219	0.115	1	0.0435
TGFBR1#Acute myeloid leukemia	ceRNA	Cancer	1	ALMS1-IT1	0.125	0.00219	0.115	1	0.0435
THBS1#Non-small cell lung cancer	ceRNA	Cancer	1	ALMS1-IT1	0.125	0.00219	0.115	1	0.0435
YWHAZ#Melanoma	ceRNA	Cancer	1	ALMS1-IT1	0.125	0.00219	0.115	1	0.0435
AR#Bone marrow	ceRNA	Cell	1	ALMS1-IT1	0.125	0.00232	0.104	1	0.0417
ARPP19#GBM Cell Lines	ceRNA	Cell	1	ALMS1-IT1	0.125	0.00232	0.104	1	0.0417
ARPP19#Hela	ceRNA	Cell	1	ALMS1-IT1	0.125	0.00232	0.104	1	0.0417
ARPP19#K562	ceRNA	Cell	1	ALMS1-IT1	0.125	0.00232	0.104	1	0.0417
ARPP19#KYSE-180	ceRNA	Cell	1	ALMS1-IT1	0.125	0.00232	0.104	1	0.0417
ARPP19#PC-9	ceRNA	Cell	1	ALMS1-IT1	0.125	0.00232	0.104	1	0.0417
ARPP19#PDX	ceRNA	Cell	1	ALMS1-IT1	0.125	0.00232	0.104	1	0.0417
ARPP19#Skin	ceRNA	Cell	1	ALMS1-IT1	0.125	0.00232	0.104	1	0.0417
BCL2L11#Bone marrow_Smart	ceRNA	Cell	1	ALMS1-IT1	0.125	0.00232	0.104	1	0.0417
E2F5#PDX	ceRNA	Cell	1	ALMS1-IT1	0.125	0.00232	0.104	1	0.0417
EYA4#KYSE-180	ceRNA	Cell	1	ALMS1-IT1	0.125	0.00232	0.104	1	0.0417
EYA4#Skin	ceRNA	Cell	1	ALMS1-IT1	0.125	0.00232	0.104	1	0.0417
FLT1#K562	ceRNA	Cell	1	ALMS1-IT1	0.125	0.00232	0.104	1	0.0417
FLT1#KYSE-180	ceRNA	Cell	1	ALMS1-IT1	0.125	0.00232	0.104	1	0.0417
MAPK1#Bone marrow_Smart	ceRNA	Cell	1	ALMS1-IT1	0.125	0.00232	0.104	1	0.0417
MTDH#Brain	ceRNA	Cell	1	ALMS1-IT1	0.125	0.00232	0.104	1	0.0417
RAB14#WM989	ceRNA	Cell	1	ALMS1-IT1	0.125	0.00232	0.104	1	0.0417
SAV1#GBM Cell Lines	ceRNA	Cell	1	ALMS1-IT1	0.125	0.00232	0.104	1	0.0417
SLC12A2#A549	ceRNA	Cell	1	ALMS1-IT1	0.125	0.00232	0.104	1	0.0417
TWIST1#Brain	ceRNA	Cell	1	ALMS1-IT1	0.125	0.00232	0.104	1	0.0417
TWIST1#Breast	ceRNA	Cell	1	ALMS1-IT1	0.125	0.00232	0.104	1	0.0417
TWIST1#Skin	ceRNA	Cell	1	ALMS1-IT1	0.125	0.00232	0.104	1	0.0417
YWHAZ#A549	ceRNA	Cell	1	ALMS1-IT1	0.125	0.00232	0.104	1	0.0417
YWHAZ#Breast	ceRNA	Cell	1	ALMS1-IT1	0.125	0.00232	0.104	1	0.0417
YWHAZ#K562	ceRNA	Cell	1	ALMS1-IT1	0.125	0.00232	0.104	1	0.0417
YWHAZ#LC-2#ad	ceRNA	Cell	1	ALMS1-IT1	0.125	0.00232	0.104	1	0.0417
YWHAZ#PC-9	ceRNA	Cell	1	ALMS1-IT1	0.125	0.00232	0.104	1	0.0417
ARPP19#Breast cancer	ceRNA	Cancer	1	ALMS1-IT1	0.125	0.00232	0.115	1	0.0417
ARPP19#Cervix cancer	ceRNA	Cancer	1	ALMS1-IT1	0.125	0.00232	0.115	1	0.0417
ARPP19#Chronic myeafterlogenous leukemia	ceRNA	Cancer	1	ALMS1-IT1	0.125	0.00232	0.115	1	0.0417
ARPP19#Esophageal squamous cell carcinoma	ceRNA	Cancer	1	ALMS1-IT1	0.125	0.00232	0.115	1	0.0417
ARPP19#Glioblastoma	ceRNA	Cancer	1	ALMS1-IT1	0.125	0.00232	0.115	1	0.0417
ARPP19#Melanoma	ceRNA	Cancer	1	ALMS1-IT1	0.125	0.00232	0.115	1	0.0417
ARPP19#Non-small cell lung cancer	ceRNA	Cancer	1	ALMS1-IT1	0.125	0.00232	0.115	1	0.0417
E2F5#Lung adenocarcinoma	ceRNA	Cancer	1	ALMS1-IT1	0.125	0.00232	0.115	1	0.0417
EYA4#Esophageal squamous cell carcinoma	ceRNA	Cancer	1	ALMS1-IT1	0.125	0.00232	0.115	1	0.0417
EYA4#Melanoma	ceRNA	Cancer	1	ALMS1-IT1	0.125	0.00232	0.115	1	0.0417
FLT1#Chronic myeafterlogenous leukemia	ceRNA	Cancer	1	ALMS1-IT1	0.125	0.00232	0.115	1	0.0417
FLT1#Esophageal squamous cell carcinoma	ceRNA	Cancer	1	ALMS1-IT1	0.125	0.00232	0.115	1	0.0417
FLT1#Lung adenocarcinoma	ceRNA	Cancer	1	ALMS1-IT1	0.125	0.00232	0.115	1	0.0417
MAPK1#Acute myeloid leukemia	ceRNA	Cancer	1	ALMS1-IT1	0.125	0.00232	0.115	1	0.0417
MXI1#Ewing sarcoma	ceRNA	Cancer	1	MIR9-3HG	0.125	0.00232	0.115	1	0.0417
RAB14#Acute myeloid leukemia	ceRNA	Cancer	1	ALMS1-IT1	0.125	0.00232	0.115	1	0.0417
SAV1#Glioblastoma	ceRNA	Cancer	1	ALMS1-IT1	0.125	0.00232	0.115	1	0.0417
YWHAZ#Chronic myeafterlogenous leukemia	ceRNA	Cancer	1	ALMS1-IT1	0.125	0.00232	0.115	1	0.0417
YWHAZ#Non-small cell lung cancer	ceRNA	Cancer	1	ALMS1-IT1	0.125	0.00232	0.115	1	0.0417
AR#PC-9	ceRNA	Cell	1	ALMS1-IT1	0.125	0.00246	0.104	1	0.04
CRKL#Brain	ceRNA	Cell	1	ALMS1-IT1	0.125	0.00246	0.104	1	0.04
CRKL#Breast	ceRNA	Cell	1	ALMS1-IT1	0.125	0.00246	0.104	1	0.04
CRKL#PC-9	ceRNA	Cell	1	ALMS1-IT1	0.125	0.00246	0.104	1	0.04
CRKL#Skin	ceRNA	Cell	1	ALMS1-IT1	0.125	0.00246	0.104	1	0.04
E2F5#GBM Cell Lines	ceRNA	Cell	1	ALMS1-IT1	0.125	0.00246	0.104	1	0.04
E2F5#Hela	ceRNA	Cell	1	ALMS1-IT1	0.125	0.00246	0.104	1	0.04
EYA4#PC-9	ceRNA	Cell	1	ALMS1-IT1	0.125	0.00246	0.104	1	0.04
FLT1#PDX	ceRNA	Cell	1	ALMS1-IT1	0.125	0.00246	0.104	1	0.04
MTDH#A549	ceRNA	Cell	1	ALMS1-IT1	0.125	0.00246	0.104	1	0.04
MTDH#LC-2#ad	ceRNA	Cell	1	ALMS1-IT1	0.125	0.00246	0.104	1	0.04
MTDH#Skin	ceRNA	Cell	1	ALMS1-IT1	0.125	0.00246	0.104	1	0.04
NLK#WM989	ceRNA	Cell	1	ALMS1-IT1	0.125	0.00246	0.104	1	0.04
POU2F2#Breast	ceRNA	Cell	1	MIR9-3HG	0.125	0.00246	0.104	1	0.04
POU2F2#LC-2#ad	ceRNA	Cell	1	MIR9-3HG	0.125	0.00246	0.104	1	0.04
POU2F2#PC-9	ceRNA	Cell	1	MIR9-3HG	0.125	0.00246	0.104	1	0.04
RORA#Bone marrow	ceRNA	Cell	1	ALMS1-IT1	0.125	0.00246	0.104	1	0.04
RORA#Skin	ceRNA	Cell	1	ALMS1-IT1	0.125	0.00246	0.104	1	0.04
SIRT1#Bone marrow_Smart	ceRNA	Cell	1	ALMS1-IT1	0.125	0.00246	0.104	1	0.04
SLC12A2#WM989	ceRNA	Cell	1	ALMS1-IT1	0.125	0.00246	0.104	1	0.04
SUZ12#Brain	ceRNA	Cell	1	ALMS1-IT1	0.125	0.00246	0.104	1	0.04
TWIST1#PDX	ceRNA	Cell	1	ALMS1-IT1	0.125	0.00246	0.104	1	0.04
USP14#A549	ceRNA	Cell	1	ALMS1-IT1	0.125	0.00246	0.104	1	0.04
USP14#Bone marrow	ceRNA	Cell	1	ALMS1-IT1	0.125	0.00246	0.104	1	0.04
USP14#Brain	ceRNA	Cell	1	ALMS1-IT1	0.125	0.00246	0.104	1	0.04
YWHAZ#GBM Cell Lines	ceRNA	Cell	1	ALMS1-IT1	0.125	0.00246	0.104	1	0.04
YWHAZ#Hela	ceRNA	Cell	1	ALMS1-IT1	0.125	0.00246	0.104	1	0.04
YWHAZ#KYSE-180	ceRNA	Cell	1	ALMS1-IT1	0.125	0.00246	0.104	1	0.04
YWHAZ#PDX	ceRNA	Cell	1	ALMS1-IT1	0.125	0.00246	0.104	1	0.04
AR#Non-small cell lung cancer	ceRNA	Cancer	1	ALMS1-IT1	0.125	0.00246	0.115	1	0.04
BCL2L11#Acute myeloid leukemia	ceRNA	Cancer	1	ALMS1-IT1	0.125	0.00246	0.115	1	0.04
CRKL#Melanoma	ceRNA	Cancer	1	ALMS1-IT1	0.125	0.00246	0.115	1	0.04
CRKL#Non-small cell lung cancer	ceRNA	Cancer	1	ALMS1-IT1	0.125	0.00246	0.115	1	0.04
E2F5#Breast cancer	ceRNA	Cancer	1	ALMS1-IT1	0.125	0.00246	0.115	1	0.04
E2F5#Cervix cancer	ceRNA	Cancer	1	ALMS1-IT1	0.125	0.00246	0.115	1	0.04
E2F5#Glioblastoma	ceRNA	Cancer	1	ALMS1-IT1	0.125	0.00246	0.115	1	0.04
EYA4#Non-small cell lung cancer	ceRNA	Cancer	1	ALMS1-IT1	0.125	0.00246	0.115	1	0.04
FLT1#Breast cancer	ceRNA	Cancer	1	ALMS1-IT1	0.125	0.00246	0.115	1	0.04
MTDH#Melanoma	ceRNA	Cancer	1	ALMS1-IT1	0.125	0.00246	0.115	1	0.04
POU2F2#Non-small cell lung cancer	ceRNA	Cancer	1	MIR9-3HG	0.125	0.00246	0.115	1	0.04
RORA#Melanoma	ceRNA	Cancer	1	ALMS1-IT1	0.125	0.00246	0.115	1	0.04
SIRT1#Acute myeloid leukemia	ceRNA	Cancer	1	ALMS1-IT1	0.125	0.00246	0.115	1	0.04
TWIST1#Melanoma	ceRNA	Cancer	1	ALMS1-IT1	0.125	0.00246	0.115	1	0.04
YWHAZ#Breast cancer	ceRNA	Cancer	1	ALMS1-IT1	0.125	0.00246	0.115	1	0.04
YWHAZ#Cervix cancer	ceRNA	Cancer	1	ALMS1-IT1	0.125	0.00246	0.115	1	0.04
YWHAZ#Esophageal squamous cell carcinoma	ceRNA	Cancer	1	ALMS1-IT1	0.125	0.00246	0.115	1	0.04
YWHAZ#Glioblastoma	ceRNA	Cancer	1	ALMS1-IT1	0.125	0.00246	0.115	1	0.04
YWHAZ#Lung adenocarcinoma	ceRNA	Cancer	1	ALMS1-IT1	0.125	0.00246	0.115	1	0.04
AR#Skin	ceRNA	Cell	1	ALMS1-IT1	0.125	0.0026	0.104	1	0.0385
CRKL#A549	ceRNA	Cell	1	ALMS1-IT1	0.125	0.0026	0.104	1	0.0385
CRKL#Hela	ceRNA	Cell	1	ALMS1-IT1	0.125	0.0026	0.104	1	0.0385
CRKL#K562	ceRNA	Cell	1	ALMS1-IT1	0.125	0.0026	0.104	1	0.0385
CRKL#KYSE-180	ceRNA	Cell	1	ALMS1-IT1	0.125	0.0026	0.104	1	0.0385
CRKL#LC-2#ad	ceRNA	Cell	1	ALMS1-IT1	0.125	0.0026	0.104	1	0.0385
CRKL#PDX	ceRNA	Cell	1	ALMS1-IT1	0.125	0.0026	0.104	1	0.0385
EYA4#Hela	ceRNA	Cell	1	ALMS1-IT1	0.125	0.0026	0.104	1	0.0385
EYA4#PDX	ceRNA	Cell	1	ALMS1-IT1	0.125	0.0026	0.104	1	0.0385
FLT1#GBM Cell Lines	ceRNA	Cell	1	ALMS1-IT1	0.125	0.0026	0.104	1	0.0385
FLT1#Hela	ceRNA	Cell	1	ALMS1-IT1	0.125	0.0026	0.104	1	0.0385
NRAS#A549	ceRNA	Cell	1	ALMS1-IT1	0.125	0.0026	0.104	1	0.0385
POU2F2#KYSE-180	ceRNA	Cell	1	MIR9-3HG	0.125	0.0026	0.104	1	0.0385
RAB14#A549	ceRNA	Cell	1	ALMS1-IT1	0.125	0.0026	0.104	1	0.0385
RORA#Brain	ceRNA	Cell	1	ALMS1-IT1	0.125	0.0026	0.104	1	0.0385
RORA#KYSE-180	ceRNA	Cell	1	ALMS1-IT1	0.125	0.0026	0.104	1	0.0385
RORA#LC-2#ad	ceRNA	Cell	1	ALMS1-IT1	0.125	0.0026	0.104	1	0.0385
RORA#PC-9	ceRNA	Cell	1	ALMS1-IT1	0.125	0.0026	0.104	1	0.0385
SLC12A2#PC-9	ceRNA	Cell	1	ALMS1-IT1	0.125	0.0026	0.104	1	0.0385
THBS1#Brain	ceRNA	Cell	1	ALMS1-IT1	0.125	0.0026	0.104	1	0.0385
THBS1#Breast	ceRNA	Cell	1	ALMS1-IT1	0.125	0.0026	0.104	1	0.0385
THBS1#GBM Cell Lines	ceRNA	Cell	1	ALMS1-IT1	0.125	0.0026	0.104	1	0.0385
THBS1#Hela	ceRNA	Cell	1	ALMS1-IT1	0.125	0.0026	0.104	1	0.0385
THBS1#K562	ceRNA	Cell	1	ALMS1-IT1	0.125	0.0026	0.104	1	0.0385
THBS1#KYSE-180	ceRNA	Cell	1	ALMS1-IT1	0.125	0.0026	0.104	1	0.0385
THBS1#LC-2#ad	ceRNA	Cell	1	ALMS1-IT1	0.125	0.0026	0.104	1	0.0385
THBS1#PDX	ceRNA	Cell	1	ALMS1-IT1	0.125	0.0026	0.104	1	0.0385
THBS1#Skin	ceRNA	Cell	1	ALMS1-IT1	0.125	0.0026	0.104	1	0.0385
TWIST1#PC-9	ceRNA	Cell	1	ALMS1-IT1	0.125	0.0026	0.104	1	0.0385
USP14#LC-2#ad	ceRNA	Cell	1	ALMS1-IT1	0.125	0.0026	0.104	1	0.0385
AR#Melanoma	ceRNA	Cancer	1	ALMS1-IT1	0.125	0.0026	0.115	1	0.0385
CRKL#Breast cancer	ceRNA	Cancer	1	ALMS1-IT1	0.125	0.0026	0.115	1	0.0385
CRKL#Cervix cancer	ceRNA	Cancer	1	ALMS1-IT1	0.125	0.0026	0.115	1	0.0385
CRKL#Chronic myeafterlogenous leukemia	ceRNA	Cancer	1	ALMS1-IT1	0.125	0.0026	0.115	1	0.0385
CRKL#Esophageal squamous cell carcinoma	ceRNA	Cancer	1	ALMS1-IT1	0.125	0.0026	0.115	1	0.0385
CRKL#Lung adenocarcinoma	ceRNA	Cancer	1	ALMS1-IT1	0.125	0.0026	0.115	1	0.0385
EYA4#Breast cancer	ceRNA	Cancer	1	ALMS1-IT1	0.125	0.0026	0.115	1	0.0385
EYA4#Cervix cancer	ceRNA	Cancer	1	ALMS1-IT1	0.125	0.0026	0.115	1	0.0385
EYA4#Lung adenocarcinoma	ceRNA	Cancer	1	ALMS1-IT1	0.125	0.0026	0.115	1	0.0385
FLT1#Cervix cancer	ceRNA	Cancer	1	ALMS1-IT1	0.125	0.0026	0.115	1	0.0385
FLT1#Glioblastoma	ceRNA	Cancer	1	ALMS1-IT1	0.125	0.0026	0.115	1	0.0385
POU2F2#Breast cancer	ceRNA	Cancer	1	MIR9-3HG	0.125	0.0026	0.115	1	0.0385
POU2F2#Esophageal squamous cell carcinoma	ceRNA	Cancer	1	MIR9-3HG	0.125	0.0026	0.115	1	0.0385
POU2F2#Lung adenocarcinoma	ceRNA	Cancer	1	MIR9-3HG	0.125	0.0026	0.115	1	0.0385
RORA#Esophageal squamous cell carcinoma	ceRNA	Cancer	1	ALMS1-IT1	0.125	0.0026	0.115	1	0.0385
RORA#Non-small cell lung cancer	ceRNA	Cancer	1	ALMS1-IT1	0.125	0.0026	0.115	1	0.0385
THBS1#Breast cancer	ceRNA	Cancer	1	ALMS1-IT1	0.125	0.0026	0.115	1	0.0385
THBS1#Cervix cancer	ceRNA	Cancer	1	ALMS1-IT1	0.125	0.0026	0.115	1	0.0385
THBS1#Chronic myeafterlogenous leukemia	ceRNA	Cancer	1	ALMS1-IT1	0.125	0.0026	0.115	1	0.0385
THBS1#Esophageal squamous cell carcinoma	ceRNA	Cancer	1	ALMS1-IT1	0.125	0.0026	0.115	1	0.0385
THBS1#Glioblastoma	ceRNA	Cancer	1	ALMS1-IT1	0.125	0.0026	0.115	1	0.0385
THBS1#Lung adenocarcinoma	ceRNA	Cancer	1	ALMS1-IT1	0.125	0.0026	0.115	1	0.0385
THBS1#Melanoma	ceRNA	Cancer	1	ALMS1-IT1	0.125	0.0026	0.115	1	0.0385
TWIST1#Breast cancer	ceRNA	Cancer	1	ALMS1-IT1	0.125	0.0026	0.115	1	0.0385
TWIST1#Non-small cell lung cancer	ceRNA	Cancer	1	ALMS1-IT1	0.125	0.0026	0.115	1	0.0385
USP14#Lung adenocarcinoma	ceRNA	Cancer	1	ALMS1-IT1	0.125	0.0026	0.115	1	0.0385
AR#Breast	ceRNA	Cell	1	ALMS1-IT1	0.125	0.00273	0.104	1	0.037
AR#LC-2#ad	ceRNA	Cell	1	ALMS1-IT1	0.125	0.00273	0.104	1	0.037
CTNNB1#WM989	ceRNA	Cell	1	ALMS1-IT1	0.125	0.00273	0.104	1	0.037
ETV1#WM989	ceRNA	Cell	1	ALMS1-IT1	0.125	0.00273	0.104	1	0.037
EYA4#GBM Cell Lines	ceRNA	Cell	1	ALMS1-IT1	0.125	0.00273	0.104	1	0.037
MTDH#Breast	ceRNA	Cell	1	ALMS1-IT1	0.125	0.00273	0.104	1	0.037
MXI1#Kidney#PDX	ceRNA	Cell	1	MIR9-3HG	0.125	0.00273	0.104	1	0.037
NLK#A549	ceRNA	Cell	1	ALMS1-IT1	0.125	0.00273	0.104	1	0.037
PBX3#Bone marrow	ceRNA	Cell	1	ALMS1-IT1	0.125	0.00273	0.104	1	0.037
POU2F2#GBM Cell Lines	ceRNA	Cell	1	MIR9-3HG	0.125	0.00273	0.104	1	0.037
POU2F2#Hela	ceRNA	Cell	1	MIR9-3HG	0.125	0.00273	0.104	1	0.037
RAB14#Bone marrow	ceRNA	Cell	1	ALMS1-IT1	0.125	0.00273	0.104	1	0.037
RAB14#Brain	ceRNA	Cell	1	ALMS1-IT1	0.125	0.00273	0.104	1	0.037
RORA#Breast	ceRNA	Cell	1	ALMS1-IT1	0.125	0.00273	0.104	1	0.037
RORA#K562	ceRNA	Cell	1	ALMS1-IT1	0.125	0.00273	0.104	1	0.037
RORA#PDX	ceRNA	Cell	1	ALMS1-IT1	0.125	0.00273	0.104	1	0.037
SLC12A2#Bone marrow	ceRNA	Cell	1	ALMS1-IT1	0.125	0.00273	0.104	1	0.037
SLC12A2#Breast	ceRNA	Cell	1	ALMS1-IT1	0.125	0.00273	0.104	1	0.037
SLC12A2#K562	ceRNA	Cell	1	ALMS1-IT1	0.125	0.00273	0.104	1	0.037
SLC12A2#LC-2#ad	ceRNA	Cell	1	ALMS1-IT1	0.125	0.00273	0.104	1	0.037
SLC12A2#Skin	ceRNA	Cell	1	ALMS1-IT1	0.125	0.00273	0.104	1	0.037
SUZ12#Skin	ceRNA	Cell	1	ALMS1-IT1	0.125	0.00273	0.104	1	0.037
TWIST1#KYSE-180	ceRNA	Cell	1	ALMS1-IT1	0.125	0.00273	0.104	1	0.037
AR#Lung adenocarcinoma	ceRNA	Cancer	1	ALMS1-IT1	0.125	0.00273	0.115	1	0.037
EYA4#Glioblastoma	ceRNA	Cancer	1	ALMS1-IT1	0.125	0.00273	0.115	1	0.037
MTDH#Lung adenocarcinoma	ceRNA	Cancer	1	ALMS1-IT1	0.125	0.00273	0.115	1	0.037
MXI1#Renal cell carcinoma	ceRNA	Cancer	1	MIR9-3HG	0.125	0.00273	0.115	1	0.037
PBX3#Chronic myeafterlogenous leukemia	ceRNA	Cancer	1	ALMS1-IT1	0.125	0.00273	0.115	1	0.037
POU2F2#Cervix cancer	ceRNA	Cancer	1	MIR9-3HG	0.125	0.00273	0.115	1	0.037
POU2F2#Glioblastoma	ceRNA	Cancer	1	MIR9-3HG	0.125	0.00273	0.115	1	0.037
RORA#Breast cancer	ceRNA	Cancer	1	ALMS1-IT1	0.125	0.00273	0.115	1	0.037
RORA#Chronic myeafterlogenous leukemia	ceRNA	Cancer	1	ALMS1-IT1	0.125	0.00273	0.115	1	0.037
RORA#Lung adenocarcinoma	ceRNA	Cancer	1	ALMS1-IT1	0.125	0.00273	0.115	1	0.037
SLC12A2#Breast cancer	ceRNA	Cancer	1	ALMS1-IT1	0.125	0.00273	0.115	1	0.037
SLC12A2#Melanoma	ceRNA	Cancer	1	ALMS1-IT1	0.125	0.00273	0.115	1	0.037
SLC12A2#Non-small cell lung cancer	ceRNA	Cancer	1	ALMS1-IT1	0.125	0.00273	0.115	1	0.037
SUZ12#Melanoma	ceRNA	Cancer	1	ALMS1-IT1	0.125	0.00273	0.115	1	0.037
TWIST1#Esophageal squamous cell carcinoma	ceRNA	Cancer	1	ALMS1-IT1	0.125	0.00273	0.115	1	0.037
AR#K562	ceRNA	Cell	1	ALMS1-IT1	0.125	0.00287	0.104	1	0.0357
AR#PDX	ceRNA	Cell	1	ALMS1-IT1	0.125	0.00287	0.104	1	0.0357
CRKL#GBM Cell Lines	ceRNA	Cell	1	ALMS1-IT1	0.125	0.00287	0.104	1	0.0357
ETV1#A549	ceRNA	Cell	1	ALMS1-IT1	0.125	0.00287	0.104	1	0.0357
ETV1#K562	ceRNA	Cell	1	ALMS1-IT1	0.125	0.00287	0.104	1	0.0357
ETV1#PC-9	ceRNA	Cell	1	ALMS1-IT1	0.125	0.00287	0.104	1	0.0357
FAS#A549	ceRNA	Cell	1	ALMS1-IT1	0.125	0.00287	0.104	1	0.0357
FAS#Bone marrow	ceRNA	Cell	1	ALMS1-IT1	0.125	0.00287	0.104	1	0.0357
FAS#Brain	ceRNA	Cell	1	ALMS1-IT1	0.125	0.00287	0.104	1	0.0357
FGF2#Basel,TC71	ceRNA	Cell	1	MIR9-3HG	0.125	0.00287	0.104	1	0.0357
MTDH#K562	ceRNA	Cell	1	ALMS1-IT1	0.125	0.00287	0.104	1	0.0357
MTDH#PC-9	ceRNA	Cell	1	ALMS1-IT1	0.125	0.00287	0.104	1	0.0357
MTDH#PDX	ceRNA	Cell	1	ALMS1-IT1	0.125	0.00287	0.104	1	0.0357
RAB14#LC-2#ad	ceRNA	Cell	1	ALMS1-IT1	0.125	0.00287	0.104	1	0.0357
RAB14#PC-9	ceRNA	Cell	1	ALMS1-IT1	0.125	0.00287	0.104	1	0.0357
RORA#GBM Cell Lines	ceRNA	Cell	1	ALMS1-IT1	0.125	0.00287	0.104	1	0.0357
RORA#Hela	ceRNA	Cell	1	ALMS1-IT1	0.125	0.00287	0.104	1	0.0357
SLC12A2#Brain	ceRNA	Cell	1	ALMS1-IT1	0.125	0.00287	0.104	1	0.0357
SLC12A2#Hela	ceRNA	Cell	1	ALMS1-IT1	0.125	0.00287	0.104	1	0.0357
SLC12A2#KYSE-180	ceRNA	Cell	1	ALMS1-IT1	0.125	0.00287	0.104	1	0.0357
SLC12A2#PDX	ceRNA	Cell	1	ALMS1-IT1	0.125	0.00287	0.104	1	0.0357
SUZ12#PC-9	ceRNA	Cell	1	ALMS1-IT1	0.125	0.00287	0.104	1	0.0357
TWIST1#Hela	ceRNA	Cell	1	ALMS1-IT1	0.125	0.00287	0.104	1	0.0357
USP14#Breast	ceRNA	Cell	1	ALMS1-IT1	0.125	0.00287	0.104	1	0.0357
USP14#K562	ceRNA	Cell	1	ALMS1-IT1	0.125	0.00287	0.104	1	0.0357
USP14#PDX	ceRNA	Cell	1	ALMS1-IT1	0.125	0.00287	0.104	1	0.0357
AR#Chronic myeafterlogenous leukemia	ceRNA	Cancer	1	ALMS1-IT1	0.125	0.00287	0.115	1	0.0357
CRKL#Glioblastoma	ceRNA	Cancer	1	ALMS1-IT1	0.125	0.00287	0.115	1	0.0357
ETV1#Chronic myeafterlogenous leukemia	ceRNA	Cancer	1	ALMS1-IT1	0.125	0.00287	0.115	1	0.0357
ETV1#Non-small cell lung cancer	ceRNA	Cancer	1	ALMS1-IT1	0.125	0.00287	0.115	1	0.0357
MTDH#Breast cancer	ceRNA	Cancer	1	ALMS1-IT1	0.125	0.00287	0.115	1	0.0357
MTDH#Chronic myeafterlogenous leukemia	ceRNA	Cancer	1	ALMS1-IT1	0.125	0.00287	0.115	1	0.0357
MTDH#Non-small cell lung cancer	ceRNA	Cancer	1	ALMS1-IT1	0.125	0.00287	0.115	1	0.0357
RAB14#Lung adenocarcinoma	ceRNA	Cancer	1	ALMS1-IT1	0.125	0.00287	0.115	1	0.0357
RAB14#Non-small cell lung cancer	ceRNA	Cancer	1	ALMS1-IT1	0.125	0.00287	0.115	1	0.0357
RORA#Cervix cancer	ceRNA	Cancer	1	ALMS1-IT1	0.125	0.00287	0.115	1	0.0357
RORA#Glioblastoma	ceRNA	Cancer	1	ALMS1-IT1	0.125	0.00287	0.115	1	0.0357
SLC12A2#Cervix cancer	ceRNA	Cancer	1	ALMS1-IT1	0.125	0.00287	0.115	1	0.0357
SLC12A2#Chronic myeafterlogenous leukemia	ceRNA	Cancer	1	ALMS1-IT1	0.125	0.00287	0.115	1	0.0357
SLC12A2#Esophageal squamous cell carcinoma	ceRNA	Cancer	1	ALMS1-IT1	0.125	0.00287	0.115	1	0.0357
SLC12A2#Lung adenocarcinoma	ceRNA	Cancer	1	ALMS1-IT1	0.125	0.00287	0.115	1	0.0357
SUZ12#Non-small cell lung cancer	ceRNA	Cancer	1	ALMS1-IT1	0.125	0.00287	0.115	1	0.0357
TWIST1#Cervix cancer	ceRNA	Cancer	1	ALMS1-IT1	0.125	0.00287	0.115	1	0.0357
USP14#Chronic myeafterlogenous leukemia	ceRNA	Cancer	1	ALMS1-IT1	0.125	0.00287	0.115	1	0.0357
AR#KYSE-180	ceRNA	Cell	1	ALMS1-IT1	0.125	0.00301	0.104	1	0.0345
CTNNB1#Bone marrow	ceRNA	Cell	1	ALMS1-IT1	0.125	0.00301	0.104	1	0.0345
CTNNB1#Brain	ceRNA	Cell	1	ALMS1-IT1	0.125	0.00301	0.104	1	0.0345
CTNNB1#Breast	ceRNA	Cell	1	ALMS1-IT1	0.125	0.00301	0.104	1	0.0345
CTNNB1#PC-9	ceRNA	Cell	1	ALMS1-IT1	0.125	0.00301	0.104	1	0.0345
KRAS#Bone marrow_Smart	ceRNA	Cell	1	ALMS1-IT1	0.125	0.00301	0.104	1	0.0345
MTDH#KYSE-180	ceRNA	Cell	1	ALMS1-IT1	0.125	0.00301	0.104	1	0.0345
NRAS#WM989	ceRNA	Cell	1	ALMS1-IT1	0.125	0.00301	0.104	1	0.0345
RAB14#Breast	ceRNA	Cell	1	ALMS1-IT1	0.125	0.00301	0.104	1	0.0345
RAB14#GBM Cell Lines	ceRNA	Cell	1	ALMS1-IT1	0.125	0.00301	0.104	1	0.0345
RAB14#Hela	ceRNA	Cell	1	ALMS1-IT1	0.125	0.00301	0.104	1	0.0345
RAB14#K562	ceRNA	Cell	1	ALMS1-IT1	0.125	0.00301	0.104	1	0.0345
RAB14#KYSE-180	ceRNA	Cell	1	ALMS1-IT1	0.125	0.00301	0.104	1	0.0345
RAB14#PDX	ceRNA	Cell	1	ALMS1-IT1	0.125	0.00301	0.104	1	0.0345
RAB14#Skin	ceRNA	Cell	1	ALMS1-IT1	0.125	0.00301	0.104	1	0.0345
SLC12A2#GBM Cell Lines	ceRNA	Cell	1	ALMS1-IT1	0.125	0.00301	0.104	1	0.0345
SUZ12#LC-2#ad	ceRNA	Cell	1	ALMS1-IT1	0.125	0.00301	0.104	1	0.0345
TWIST1#GBM Cell Lines	ceRNA	Cell	1	ALMS1-IT1	0.125	0.00301	0.104	1	0.0345
USP14#GBM Cell Lines	ceRNA	Cell	1	ALMS1-IT1	0.125	0.00301	0.104	1	0.0345
USP14#Hela	ceRNA	Cell	1	ALMS1-IT1	0.125	0.00301	0.104	1	0.0345
USP14#KYSE-180	ceRNA	Cell	1	ALMS1-IT1	0.125	0.00301	0.104	1	0.0345
USP14#PC-9	ceRNA	Cell	1	ALMS1-IT1	0.125	0.00301	0.104	1	0.0345
USP14#Skin	ceRNA	Cell	1	ALMS1-IT1	0.125	0.00301	0.104	1	0.0345
ZEB1#Lymph node	ceRNA	Cell	1	SLC7A11-AS1	0.125	0.00301	0.104	1	0.0345
AR#Breast cancer	ceRNA	Cancer	1	ALMS1-IT1	0.125	0.00301	0.115	1	0.0345
AR#Esophageal squamous cell carcinoma	ceRNA	Cancer	1	ALMS1-IT1	0.125	0.00301	0.115	1	0.0345
CTNNB1#Non-small cell lung cancer	ceRNA	Cancer	1	ALMS1-IT1	0.125	0.00301	0.115	1	0.0345
MTDH#Esophageal squamous cell carcinoma	ceRNA	Cancer	1	ALMS1-IT1	0.125	0.00301	0.115	1	0.0345
RAB14#Breast cancer	ceRNA	Cancer	1	ALMS1-IT1	0.125	0.00301	0.115	1	0.0345
RAB14#Cervix cancer	ceRNA	Cancer	1	ALMS1-IT1	0.125	0.00301	0.115	1	0.0345
RAB14#Chronic myeafterlogenous leukemia	ceRNA	Cancer	1	ALMS1-IT1	0.125	0.00301	0.115	1	0.0345
RAB14#Esophageal squamous cell carcinoma	ceRNA	Cancer	1	ALMS1-IT1	0.125	0.00301	0.115	1	0.0345
RAB14#Glioblastoma	ceRNA	Cancer	1	ALMS1-IT1	0.125	0.00301	0.115	1	0.0345
RAB14#Melanoma	ceRNA	Cancer	1	ALMS1-IT1	0.125	0.00301	0.115	1	0.0345
SLC12A2#Glioblastoma	ceRNA	Cancer	1	ALMS1-IT1	0.125	0.00301	0.115	1	0.0345
TWIST1#Glioblastoma	ceRNA	Cancer	1	ALMS1-IT1	0.125	0.00301	0.115	1	0.0345
USP14#Breast cancer	ceRNA	Cancer	1	ALMS1-IT1	0.125	0.00301	0.115	1	0.0345
USP14#Cervix cancer	ceRNA	Cancer	1	ALMS1-IT1	0.125	0.00301	0.115	1	0.0345
USP14#Esophageal squamous cell carcinoma	ceRNA	Cancer	1	ALMS1-IT1	0.125	0.00301	0.115	1	0.0345
USP14#Glioblastoma	ceRNA	Cancer	1	ALMS1-IT1	0.125	0.00301	0.115	1	0.0345
USP14#Melanoma	ceRNA	Cancer	1	ALMS1-IT1	0.125	0.00301	0.115	1	0.0345
USP14#Non-small cell lung cancer	ceRNA	Cancer	1	ALMS1-IT1	0.125	0.00301	0.115	1	0.0345
ZEB1#Head and neck cancer	ceRNA	Cancer	1	SLC7A11-AS1	0.125	0.00301	0.115	1	0.0345
AR#GBM Cell Lines	ceRNA	Cell	1	ALMS1-IT1	0.125	0.00314	0.104	1	0.0333
AR#Hela	ceRNA	Cell	1	ALMS1-IT1	0.125	0.00314	0.104	1	0.0333
CTNNB1#A549	ceRNA	Cell	1	ALMS1-IT1	0.125	0.00314	0.104	1	0.0333
CTNNB1#LC-2#ad	ceRNA	Cell	1	ALMS1-IT1	0.125	0.00314	0.104	1	0.0333
CTNNB1#Skin	ceRNA	Cell	1	ALMS1-IT1	0.125	0.00314	0.104	1	0.0333
ETV1#Breast	ceRNA	Cell	1	ALMS1-IT1	0.125	0.00314	0.104	1	0.0333
ETV1#KYSE-180	ceRNA	Cell	1	ALMS1-IT1	0.125	0.00314	0.104	1	0.0333
ETV1#LC-2#ad	ceRNA	Cell	1	ALMS1-IT1	0.125	0.00314	0.104	1	0.0333
ETV1#PDX	ceRNA	Cell	1	ALMS1-IT1	0.125	0.00314	0.104	1	0.0333
ETV1#Skin	ceRNA	Cell	1	ALMS1-IT1	0.125	0.00314	0.104	1	0.0333
FAS#LC-2#ad	ceRNA	Cell	1	ALMS1-IT1	0.125	0.00314	0.104	1	0.0333
FAS#PC-9	ceRNA	Cell	1	ALMS1-IT1	0.125	0.00314	0.104	1	0.0333
FAS#Skin	ceRNA	Cell	1	ALMS1-IT1	0.125	0.00314	0.104	1	0.0333
ITGB3#Skin	ceRNA	Cell	1	ALMS1-IT1	0.125	0.00314	0.104	1	0.0333
MTDH#GBM Cell Lines	ceRNA	Cell	1	ALMS1-IT1	0.125	0.00314	0.104	1	0.0333
MTDH#Hela	ceRNA	Cell	1	ALMS1-IT1	0.125	0.00314	0.104	1	0.0333
NLK#Bone marrow	ceRNA	Cell	1	ALMS1-IT1	0.125	0.00314	0.104	1	0.0333
NRAS#Bone marrow	ceRNA	Cell	1	ALMS1-IT1	0.125	0.00314	0.104	1	0.0333
PBX3#Brain	ceRNA	Cell	1	ALMS1-IT1	0.125	0.00314	0.104	1	0.0333
PBX3#LC-2#ad	ceRNA	Cell	1	ALMS1-IT1	0.125	0.00314	0.104	1	0.0333
PBX3#PC-9	ceRNA	Cell	1	ALMS1-IT1	0.125	0.00314	0.104	1	0.0333
AR#Cervix cancer	ceRNA	Cancer	1	ALMS1-IT1	0.125	0.00314	0.115	1	0.0333
AR#Glioblastoma	ceRNA	Cancer	1	ALMS1-IT1	0.125	0.00314	0.115	1	0.0333
CTNNB1#Melanoma	ceRNA	Cancer	1	ALMS1-IT1	0.125	0.00314	0.115	1	0.0333
ETV1#Breast cancer	ceRNA	Cancer	1	ALMS1-IT1	0.125	0.00314	0.115	1	0.0333
ETV1#Esophageal squamous cell carcinoma	ceRNA	Cancer	1	ALMS1-IT1	0.125	0.00314	0.115	1	0.0333
ETV1#Lung adenocarcinoma	ceRNA	Cancer	1	ALMS1-IT1	0.125	0.00314	0.115	1	0.0333
ETV1#Melanoma	ceRNA	Cancer	1	ALMS1-IT1	0.125	0.00314	0.115	1	0.0333
FAS#Lung adenocarcinoma	ceRNA	Cancer	1	ALMS1-IT1	0.125	0.00314	0.115	1	0.0333
FAS#Melanoma	ceRNA	Cancer	1	ALMS1-IT1	0.125	0.00314	0.115	1	0.0333
FAS#Non-small cell lung cancer	ceRNA	Cancer	1	ALMS1-IT1	0.125	0.00314	0.115	1	0.0333
ITGB3#Melanoma	ceRNA	Cancer	1	ALMS1-IT1	0.125	0.00314	0.115	1	0.0333
MTDH#Cervix cancer	ceRNA	Cancer	1	ALMS1-IT1	0.125	0.00314	0.115	1	0.0333
MTDH#Glioblastoma	ceRNA	Cancer	1	ALMS1-IT1	0.125	0.00314	0.115	1	0.0333
PBX3#Non-small cell lung cancer	ceRNA	Cancer	1	ALMS1-IT1	0.125	0.00314	0.115	1	0.0333
SUZ12#Lung adenocarcinoma	ceRNA	Cancer	1	ALMS1-IT1	0.125	0.00314	0.115	1	0.0333
BMI1#Bone marrow_Smart	ceRNA	Cell	1	ALMS1-IT1	0.125	0.00328	0.106	1	0.0323
CTNNB1#K562	ceRNA	Cell	1	ALMS1-IT1	0.125	0.00328	0.106	1	0.0323
CTNNB1#KYSE-180	ceRNA	Cell	1	ALMS1-IT1	0.125	0.00328	0.106	1	0.0323
CTNNB1#PDX	ceRNA	Cell	1	ALMS1-IT1	0.125	0.00328	0.106	1	0.0323
ETV1#Brain	ceRNA	Cell	1	ALMS1-IT1	0.125	0.00328	0.106	1	0.0323
ETV1#Hela	ceRNA	Cell	1	ALMS1-IT1	0.125	0.00328	0.106	1	0.0323
FAS#Breast	ceRNA	Cell	1	ALMS1-IT1	0.125	0.00328	0.106	1	0.0323
FAS#K562	ceRNA	Cell	1	ALMS1-IT1	0.125	0.00328	0.106	1	0.0323
FAS#KYSE-180	ceRNA	Cell	1	ALMS1-IT1	0.125	0.00328	0.106	1	0.0323
NOTCH2#WM989	ceRNA	Cell	1	ALMS1-IT1	0.125	0.00328	0.106	1	0.0323
NRAS#Brain	ceRNA	Cell	1	ALMS1-IT1	0.125	0.00328	0.106	1	0.0323
NRAS#Breast	ceRNA	Cell	1	ALMS1-IT1	0.125	0.00328	0.106	1	0.0323
NRAS#LC-2#ad	ceRNA	Cell	1	ALMS1-IT1	0.125	0.00328	0.106	1	0.0323
CTNNB1#Breast cancer	ceRNA	Cancer	1	ALMS1-IT1	0.125	0.00328	0.117	1	0.0323
CTNNB1#Chronic myeafterlogenous leukemia	ceRNA	Cancer	1	ALMS1-IT1	0.125	0.00328	0.117	1	0.0323
CTNNB1#Esophageal squamous cell carcinoma	ceRNA	Cancer	1	ALMS1-IT1	0.125	0.00328	0.117	1	0.0323
CTNNB1#Lung adenocarcinoma	ceRNA	Cancer	1	ALMS1-IT1	0.125	0.00328	0.117	1	0.0323
ETV1#Cervix cancer	ceRNA	Cancer	1	ALMS1-IT1	0.125	0.00328	0.117	1	0.0323
FAS#Chronic myeafterlogenous leukemia	ceRNA	Cancer	1	ALMS1-IT1	0.125	0.00328	0.117	1	0.0323
FAS#Esophageal squamous cell carcinoma	ceRNA	Cancer	1	ALMS1-IT1	0.125	0.00328	0.117	1	0.0323
KRAS#Acute myeloid leukemia	ceRNA	Cancer	1	ALMS1-IT1	0.125	0.00328	0.117	1	0.0323
BCL2L11#WM989	ceRNA	Cell	1	ALMS1-IT1	0.125	0.00342	0.107	1	0.0312
ETV1#GBM Cell Lines	ceRNA	Cell	1	ALMS1-IT1	0.125	0.00342	0.107	1	0.0312
FAS#PDX	ceRNA	Cell	1	ALMS1-IT1	0.125	0.00342	0.107	1	0.0312
ITGB3#PDX	ceRNA	Cell	1	ALMS1-IT1	0.125	0.00342	0.107	1	0.0312
MXI1#Brain	ceRNA	Cell	1	MIR9-3HG	0.125	0.00342	0.107	1	0.0312
MXI1#PC-9	ceRNA	Cell	1	MIR9-3HG	0.125	0.00342	0.107	1	0.0312
NLK#Brain	ceRNA	Cell	1	ALMS1-IT1	0.125	0.00342	0.107	1	0.0312
NLK#LC-2#ad	ceRNA	Cell	1	ALMS1-IT1	0.125	0.00342	0.107	1	0.0312
NLK#PC-9	ceRNA	Cell	1	ALMS1-IT1	0.125	0.00342	0.107	1	0.0312
NRAS#K562	ceRNA	Cell	1	ALMS1-IT1	0.125	0.00342	0.107	1	0.0312
NRAS#KYSE-180	ceRNA	Cell	1	ALMS1-IT1	0.125	0.00342	0.107	1	0.0312
NRAS#PC-9	ceRNA	Cell	1	ALMS1-IT1	0.125	0.00342	0.107	1	0.0312
NRAS#PDX	ceRNA	Cell	1	ALMS1-IT1	0.125	0.00342	0.107	1	0.0312
NRAS#Skin	ceRNA	Cell	1	ALMS1-IT1	0.125	0.00342	0.107	1	0.0312
PBX3#PDX	ceRNA	Cell	1	ALMS1-IT1	0.125	0.00342	0.107	1	0.0312
SUZ12#Breast	ceRNA	Cell	1	ALMS1-IT1	0.125	0.00342	0.107	1	0.0312
SUZ12#K562	ceRNA	Cell	1	ALMS1-IT1	0.125	0.00342	0.107	1	0.0312
SUZ12#PDX	ceRNA	Cell	1	ALMS1-IT1	0.125	0.00342	0.107	1	0.0312
ETV1#Glioblastoma	ceRNA	Cancer	1	ALMS1-IT1	0.125	0.00342	0.118	1	0.0312
FAS#Breast cancer	ceRNA	Cancer	1	ALMS1-IT1	0.125	0.00342	0.118	1	0.0312
ITGB3#Breast cancer	ceRNA	Cancer	1	ALMS1-IT1	0.125	0.00342	0.118	1	0.0312
MXI1#Non-small cell lung cancer	ceRNA	Cancer	1	MIR9-3HG	0.125	0.00342	0.118	1	0.0312
NLK#Non-small cell lung cancer	ceRNA	Cancer	1	ALMS1-IT1	0.125	0.00342	0.118	1	0.0312
NRAS#Breast cancer	ceRNA	Cancer	1	ALMS1-IT1	0.125	0.00342	0.118	1	0.0312
NRAS#Chronic myeafterlogenous leukemia	ceRNA	Cancer	1	ALMS1-IT1	0.125	0.00342	0.118	1	0.0312
NRAS#Esophageal squamous cell carcinoma	ceRNA	Cancer	1	ALMS1-IT1	0.125	0.00342	0.118	1	0.0312
NRAS#Lung adenocarcinoma	ceRNA	Cancer	1	ALMS1-IT1	0.125	0.00342	0.118	1	0.0312
NRAS#Melanoma	ceRNA	Cancer	1	ALMS1-IT1	0.125	0.00342	0.118	1	0.0312
NRAS#Non-small cell lung cancer	ceRNA	Cancer	1	ALMS1-IT1	0.125	0.00342	0.118	1	0.0312
PBX3#Lung adenocarcinoma	ceRNA	Cancer	1	ALMS1-IT1	0.125	0.00342	0.118	1	0.0312
SUZ12#Chronic myeafterlogenous leukemia	ceRNA	Cancer	1	ALMS1-IT1	0.125	0.00342	0.118	1	0.0312
CTNNB1#GBM Cell Lines	ceRNA	Cell	1	ALMS1-IT1	0.125	0.00355	0.109	1	0.0303
CTNNB1#Hela	ceRNA	Cell	1	ALMS1-IT1	0.125	0.00355	0.109	1	0.0303
FAS#Hela	ceRNA	Cell	1	ALMS1-IT1	0.125	0.00355	0.109	1	0.0303
NRAS#GBM Cell Lines	ceRNA	Cell	1	ALMS1-IT1	0.125	0.00355	0.109	1	0.0303
NRAS#Hela	ceRNA	Cell	1	ALMS1-IT1	0.125	0.00355	0.109	1	0.0303
PBX3#Breast	ceRNA	Cell	1	ALMS1-IT1	0.125	0.00355	0.109	1	0.0303
PBX3#KYSE-180	ceRNA	Cell	1	ALMS1-IT1	0.125	0.00355	0.109	1	0.0303
PBX3#Skin	ceRNA	Cell	1	ALMS1-IT1	0.125	0.00355	0.109	1	0.0303
RUNX2#WM989	ceRNA	Cell	1	ALMS1-IT1	0.125	0.00355	0.109	1	0.0303
SUZ12#KYSE-180	ceRNA	Cell	1	ALMS1-IT1	0.125	0.00355	0.109	1	0.0303
CTNNB1#Cervix cancer	ceRNA	Cancer	1	ALMS1-IT1	0.125	0.00355	0.12	1	0.0303
CTNNB1#Glioblastoma	ceRNA	Cancer	1	ALMS1-IT1	0.125	0.00355	0.12	1	0.0303
FAS#Cervix cancer	ceRNA	Cancer	1	ALMS1-IT1	0.125	0.00355	0.12	1	0.0303
FGF2#Ewing sarcoma	ceRNA	Cancer	1	MIR9-3HG	0.125	0.00355	0.12	1	0.0303
NRAS#Cervix cancer	ceRNA	Cancer	1	ALMS1-IT1	0.125	0.00355	0.12	1	0.0303
NRAS#Glioblastoma	ceRNA	Cancer	1	ALMS1-IT1	0.125	0.00355	0.12	1	0.0303
PBX3#Esophageal squamous cell carcinoma	ceRNA	Cancer	1	ALMS1-IT1	0.125	0.00355	0.12	1	0.0303
PBX3#Melanoma	ceRNA	Cancer	1	ALMS1-IT1	0.125	0.00355	0.12	1	0.0303
SUZ12#Esophageal squamous cell carcinoma	ceRNA	Cancer	1	ALMS1-IT1	0.125	0.00355	0.12	1	0.0303
CD274#Kidney#PDX	ceRNA	Cell	1	MIR9-3HG	0.125	0.00369	0.11	1	0.0294
CD274#PC-9	ceRNA	Cell	1	MIR9-3HG	0.125	0.00369	0.11	1	0.0294
FAS#GBM Cell Lines	ceRNA	Cell	1	ALMS1-IT1	0.125	0.00369	0.11	1	0.0294
ITGB3#GBM Cell Lines	ceRNA	Cell	1	ALMS1-IT1	0.125	0.00369	0.11	1	0.0294
ITGB3#Hela	ceRNA	Cell	1	ALMS1-IT1	0.125	0.00369	0.11	1	0.0294
LATS2#A549	ceRNA	Cell	1	ALMS1-IT1	0.125	0.00369	0.11	1	0.0294
LATS2#WM989	ceRNA	Cell	1	ALMS1-IT1	0.125	0.00369	0.11	1	0.0294
MCL1#Bone marrow_Smart	ceRNA	Cell	1	ALMS1-IT1	0.125	0.00369	0.11	1	0.0294
MXI1#Breast	ceRNA	Cell	1	MIR9-3HG	0.125	0.00369	0.11	1	0.0294
NLK#K562	ceRNA	Cell	1	ALMS1-IT1	0.125	0.00369	0.11	1	0.0294
NLK#PDX	ceRNA	Cell	1	ALMS1-IT1	0.125	0.00369	0.11	1	0.0294
NLK#Skin	ceRNA	Cell	1	ALMS1-IT1	0.125	0.00369	0.11	1	0.0294
NOTCH2#A549	ceRNA	Cell	1	ALMS1-IT1	0.125	0.00369	0.11	1	0.0294
PBX3#Hela	ceRNA	Cell	1	ALMS1-IT1	0.125	0.00369	0.11	1	0.0294
PHLPP2#WM989	ceRNA	Cell	1	ALMS1-IT1	0.125	0.00369	0.11	1	0.0294
RUNX2#A549	ceRNA	Cell	1	ALMS1-IT1	0.125	0.00369	0.11	1	0.0294
CD274#Non-small cell lung cancer	ceRNA	Cancer	1	MIR9-3HG	0.125	0.00369	0.121	1	0.0294
CD274#Renal cell carcinoma	ceRNA	Cancer	1	MIR9-3HG	0.125	0.00369	0.121	1	0.0294
FAS#Glioblastoma	ceRNA	Cancer	1	ALMS1-IT1	0.125	0.00369	0.121	1	0.0294
ITGB3#Cervix cancer	ceRNA	Cancer	1	ALMS1-IT1	0.125	0.00369	0.121	1	0.0294
ITGB3#Glioblastoma	ceRNA	Cancer	1	ALMS1-IT1	0.125	0.00369	0.121	1	0.0294
NLK#Chronic myeafterlogenous leukemia	ceRNA	Cancer	1	ALMS1-IT1	0.125	0.00369	0.121	1	0.0294
NLK#Lung adenocarcinoma	ceRNA	Cancer	1	ALMS1-IT1	0.125	0.00369	0.121	1	0.0294
NLK#Melanoma	ceRNA	Cancer	1	ALMS1-IT1	0.125	0.00369	0.121	1	0.0294
PBX3#Breast cancer	ceRNA	Cancer	1	ALMS1-IT1	0.125	0.00369	0.121	1	0.0294
PBX3#Cervix cancer	ceRNA	Cancer	1	ALMS1-IT1	0.125	0.00369	0.121	1	0.0294
SUZ12#Breast cancer	ceRNA	Cancer	1	ALMS1-IT1	0.125	0.00369	0.121	1	0.0294
MXI1#KYSE-180	ceRNA	Cell	1	MIR9-3HG	0.125	0.00383	0.113	1	0.0286
MXI1#LC-2#ad	ceRNA	Cell	1	MIR9-3HG	0.125	0.00383	0.113	1	0.0286
NLK#Breast	ceRNA	Cell	1	ALMS1-IT1	0.125	0.00383	0.113	1	0.0286
NLK#Hela	ceRNA	Cell	1	ALMS1-IT1	0.125	0.00383	0.113	1	0.0286
NLK#KYSE-180	ceRNA	Cell	1	ALMS1-IT1	0.125	0.00383	0.113	1	0.0286
SUZ12#GBM Cell Lines	ceRNA	Cell	1	ALMS1-IT1	0.125	0.00383	0.113	1	0.0286
SUZ12#Hela	ceRNA	Cell	1	ALMS1-IT1	0.125	0.00383	0.113	1	0.0286
MXI1#Breast cancer	ceRNA	Cancer	1	MIR9-3HG	0.125	0.00383	0.123	1	0.0286
MXI1#Esophageal squamous cell carcinoma	ceRNA	Cancer	1	MIR9-3HG	0.125	0.00383	0.123	1	0.0286
MXI1#Lung adenocarcinoma	ceRNA	Cancer	1	MIR9-3HG	0.125	0.00383	0.123	1	0.0286
NLK#Breast cancer	ceRNA	Cancer	1	ALMS1-IT1	0.125	0.00383	0.123	1	0.0286
NLK#Cervix cancer	ceRNA	Cancer	1	ALMS1-IT1	0.125	0.00383	0.123	1	0.0286
NLK#Esophageal squamous cell carcinoma	ceRNA	Cancer	1	ALMS1-IT1	0.125	0.00383	0.123	1	0.0286
SUZ12#Cervix cancer	ceRNA	Cancer	1	ALMS1-IT1	0.125	0.00383	0.123	1	0.0286
SUZ12#Glioblastoma	ceRNA	Cancer	1	ALMS1-IT1	0.125	0.00383	0.123	1	0.0286
BCL2L11#A549	ceRNA	Cell	1	ALMS1-IT1	0.125	0.00396	0.115	1	0.0278
CD274#Brain	ceRNA	Cell	1	MIR9-3HG	0.125	0.00396	0.115	1	0.0278
MAPK1#WM989	ceRNA	Cell	1	ALMS1-IT1	0.125	0.00396	0.115	1	0.0278
PBX3#GBM Cell Lines	ceRNA	Cell	1	ALMS1-IT1	0.125	0.00396	0.115	1	0.0278
PHLPP2#A549	ceRNA	Cell	1	ALMS1-IT1	0.125	0.00396	0.115	1	0.0278
RUNX2#Bone marrow	ceRNA	Cell	1	ALMS1-IT1	0.125	0.00396	0.115	1	0.0278
BMI1#Acute myeloid leukemia	ceRNA	Cancer	1	ALMS1-IT1	0.125	0.00396	0.126	1	0.0278
MCL1#Acute myeloid leukemia	ceRNA	Cancer	1	ALMS1-IT1	0.125	0.00396	0.126	1	0.0278
PBX3#Glioblastoma	ceRNA	Cancer	1	ALMS1-IT1	0.125	0.00396	0.126	1	0.0278
BCL2L11#PC-9	ceRNA	Cell	1	ALMS1-IT1	0.125	0.0041	0.118	1	0.027
CDK6#Bone marrow_Smart	ceRNA	Cell	1	ALMS1-IT1	0.125	0.0041	0.118	1	0.027
FGF2#Kidney#PDX	ceRNA	Cell	1	MIR9-3HG	0.125	0.0041	0.118	1	0.027
LATS2#PC-9	ceRNA	Cell	1	ALMS1-IT1	0.125	0.0041	0.118	1	0.027
NLK#GBM Cell Lines	ceRNA	Cell	1	ALMS1-IT1	0.125	0.0041	0.118	1	0.027
NOTCH2#Bone marrow	ceRNA	Cell	1	ALMS1-IT1	0.125	0.0041	0.118	1	0.027
RUNX2#PC-9	ceRNA	Cell	1	ALMS1-IT1	0.125	0.0041	0.118	1	0.027
ZEB2#WM989	ceRNA	Cell	1	SLC7A11-AS1	0.125	0.0041	0.118	1	0.027
BCL2L11#Non-small cell lung cancer	ceRNA	Cancer	1	ALMS1-IT1	0.125	0.0041	0.129	1	0.027
FGF2#Renal cell carcinoma	ceRNA	Cancer	1	MIR9-3HG	0.125	0.0041	0.129	1	0.027
LATS2#Non-small cell lung cancer	ceRNA	Cancer	1	ALMS1-IT1	0.125	0.0041	0.129	1	0.027
NLK#Glioblastoma	ceRNA	Cancer	1	ALMS1-IT1	0.125	0.0041	0.129	1	0.027
RUNX2#Non-small cell lung cancer	ceRNA	Cancer	1	ALMS1-IT1	0.125	0.0041	0.129	1	0.027
BCL2L11#Bone marrow	ceRNA	Cell	1	ALMS1-IT1	0.125	0.00423	0.119	1	0.0263
CD274#Breast	ceRNA	Cell	1	MIR9-3HG	0.125	0.00423	0.119	1	0.0263
CD274#LC-2#ad	ceRNA	Cell	1	MIR9-3HG	0.125	0.00423	0.119	1	0.0263
LATS2#Bone marrow	ceRNA	Cell	1	ALMS1-IT1	0.125	0.00423	0.119	1	0.0263
MAPK1#A549	ceRNA	Cell	1	ALMS1-IT1	0.125	0.00423	0.119	1	0.0263
MXI1#Hela	ceRNA	Cell	1	MIR9-3HG	0.125	0.00423	0.119	1	0.0263
MYC#Bone marrow_Smart	ceRNA	Cell	1	ALMS1-IT1	0.125	0.00423	0.119	1	0.0263
PHLPP2#Bone marrow	ceRNA	Cell	1	ALMS1-IT1	0.125	0.00423	0.119	1	0.0263
PHLPP2#PC-9	ceRNA	Cell	1	ALMS1-IT1	0.125	0.00423	0.119	1	0.0263
TGFBR1#A549	ceRNA	Cell	1	ALMS1-IT1	0.125	0.00423	0.119	1	0.0263
TGFBR1#WM989	ceRNA	Cell	1	ALMS1-IT1	0.125	0.00423	0.119	1	0.0263
MXI1#Cervix cancer	ceRNA	Cancer	1	MIR9-3HG	0.125	0.00423	0.132	1	0.0263
PHLPP2#Non-small cell lung cancer	ceRNA	Cancer	1	ALMS1-IT1	0.125	0.00423	0.132	1	0.0263
CD274#KYSE-180	ceRNA	Cell	1	MIR9-3HG	0.125	0.00437	0.122	1	0.0256
KRAS#WM989	ceRNA	Cell	1	ALMS1-IT1	0.125	0.00437	0.122	1	0.0256
MXI1#GBM Cell Lines	ceRNA	Cell	1	MIR9-3HG	0.125	0.00437	0.122	1	0.0256
NOTCH2#PC-9	ceRNA	Cell	1	ALMS1-IT1	0.125	0.00437	0.122	1	0.0256
PHLPP2#Skin	ceRNA	Cell	1	ALMS1-IT1	0.125	0.00437	0.122	1	0.0256
RUNX2#Skin	ceRNA	Cell	1	ALMS1-IT1	0.125	0.00437	0.122	1	0.0256
TGFBR1#Bone marrow	ceRNA	Cell	1	ALMS1-IT1	0.125	0.00437	0.122	1	0.0256
CD274#Breast cancer	ceRNA	Cancer	1	MIR9-3HG	0.125	0.00437	0.135	1	0.0256
CD274#Esophageal squamous cell carcinoma	ceRNA	Cancer	1	MIR9-3HG	0.125	0.00437	0.135	1	0.0256
MXI1#Glioblastoma	ceRNA	Cancer	1	MIR9-3HG	0.125	0.00437	0.135	1	0.0256
NOTCH2#Non-small cell lung cancer	ceRNA	Cancer	1	ALMS1-IT1	0.125	0.00437	0.135	1	0.0256
PHLPP2#Melanoma	ceRNA	Cancer	1	ALMS1-IT1	0.125	0.00437	0.135	1	0.0256
BCL2L11#Skin	ceRNA	Cell	1	ALMS1-IT1	0.125	0.00451	0.124	1	0.025
MAPK1#Bone marrow	ceRNA	Cell	1	ALMS1-IT1	0.125	0.00451	0.124	1	0.025
PHLPP2#Brain	ceRNA	Cell	1	ALMS1-IT1	0.125	0.00451	0.124	1	0.025
RUNX2#K562	ceRNA	Cell	1	ALMS1-IT1	0.125	0.00451	0.124	1	0.025
RUNX2#LC-2#ad	ceRNA	Cell	1	ALMS1-IT1	0.125	0.00451	0.124	1	0.025
RUNX2#PDX	ceRNA	Cell	1	ALMS1-IT1	0.125	0.00451	0.124	1	0.025
SIRT1#WM989	ceRNA	Cell	1	ALMS1-IT1	0.125	0.00451	0.124	1	0.025
TGFBR1#PC-9	ceRNA	Cell	1	ALMS1-IT1	0.125	0.00451	0.124	1	0.025
RUNX2#Chronic myeafterlogenous leukemia	ceRNA	Cancer	1	ALMS1-IT1	0.125	0.00451	0.138	1	0.025
RUNX2#Lung adenocarcinoma	ceRNA	Cancer	1	ALMS1-IT1	0.125	0.00451	0.138	1	0.025
RUNX2#Melanoma	ceRNA	Cancer	1	ALMS1-IT1	0.125	0.00451	0.138	1	0.025
TGFBR1#Non-small cell lung cancer	ceRNA	Cancer	1	ALMS1-IT1	0.125	0.00451	0.138	1	0.025
LATS2#Breast	ceRNA	Cell	1	ALMS1-IT1	0.125	0.00464	0.126	1	0.0244
NOTCH2#Skin	ceRNA	Cell	1	ALMS1-IT1	0.125	0.00464	0.126	1	0.0244
PHLPP2#Breast	ceRNA	Cell	1	ALMS1-IT1	0.125	0.00464	0.126	1	0.0244
RUNX2#Breast	ceRNA	Cell	1	ALMS1-IT1	0.125	0.00464	0.126	1	0.0244
RUNX2#KYSE-180	ceRNA	Cell	1	ALMS1-IT1	0.125	0.00464	0.126	1	0.0244
TGFBR1#K562	ceRNA	Cell	1	ALMS1-IT1	0.125	0.00464	0.126	1	0.0244
ZEB2#Bone marrow	ceRNA	Cell	1	SLC7A11-AS1	0.125	0.00464	0.126	1	0.0244
ZEB2#PC-9	ceRNA	Cell	1	SLC7A11-AS1	0.125	0.00464	0.126	1	0.0244
BCL2L11#Melanoma	ceRNA	Cancer	1	ALMS1-IT1	0.125	0.00464	0.14	1	0.0244
CD274#Lung adenocarcinoma	ceRNA	Cancer	1	MIR9-3HG	0.125	0.00464	0.14	1	0.0244
NOTCH2#Melanoma	ceRNA	Cancer	1	ALMS1-IT1	0.125	0.00464	0.14	1	0.0244
RUNX2#Breast cancer	ceRNA	Cancer	1	ALMS1-IT1	0.125	0.00464	0.14	1	0.0244
RUNX2#Esophageal squamous cell carcinoma	ceRNA	Cancer	1	ALMS1-IT1	0.125	0.00464	0.14	1	0.0244
ZEB2#Non-small cell lung cancer	ceRNA	Cancer	1	SLC7A11-AS1	0.125	0.00464	0.14	1	0.0244
BCL2L11#Brain	ceRNA	Cell	1	ALMS1-IT1	0.125	0.00478	0.127	1	0.0238
BCL2L11#Breast	ceRNA	Cell	1	ALMS1-IT1	0.125	0.00478	0.127	1	0.0238
BCL2L11#K562	ceRNA	Cell	1	ALMS1-IT1	0.125	0.00478	0.127	1	0.0238
CD274#Hela	ceRNA	Cell	1	MIR9-3HG	0.125	0.00478	0.127	1	0.0238
KRAS#A549	ceRNA	Cell	1	ALMS1-IT1	0.125	0.00478	0.127	1	0.0238
LATS2#Brain	ceRNA	Cell	1	ALMS1-IT1	0.125	0.00478	0.127	1	0.0238
LATS2#KYSE-180	ceRNA	Cell	1	ALMS1-IT1	0.125	0.00478	0.127	1	0.0238
LATS2#LC-2#ad	ceRNA	Cell	1	ALMS1-IT1	0.125	0.00478	0.127	1	0.0238
LATS2#Skin	ceRNA	Cell	1	ALMS1-IT1	0.125	0.00478	0.127	1	0.0238
NOTCH2#Brain	ceRNA	Cell	1	ALMS1-IT1	0.125	0.00478	0.127	1	0.0238
PHLPP2#K562	ceRNA	Cell	1	ALMS1-IT1	0.125	0.00478	0.127	1	0.0238
SIRT1#A549	ceRNA	Cell	1	ALMS1-IT1	0.125	0.00478	0.127	1	0.0238
TGFBR1#Brain	ceRNA	Cell	1	ALMS1-IT1	0.125	0.00478	0.127	1	0.0238
TGFBR1#Breast	ceRNA	Cell	1	ALMS1-IT1	0.125	0.00478	0.127	1	0.0238
TGFBR1#Skin	ceRNA	Cell	1	ALMS1-IT1	0.125	0.00478	0.127	1	0.0238
ZEB2#Skin	ceRNA	Cell	1	SLC7A11-AS1	0.125	0.00478	0.127	1	0.0238
BCL2L11#Chronic myeafterlogenous leukemia	ceRNA	Cancer	1	ALMS1-IT1	0.125	0.00478	0.141	1	0.0238
CD274#Cervix cancer	ceRNA	Cancer	1	MIR9-3HG	0.125	0.00478	0.141	1	0.0238
CDK6#Acute myeloid leukemia	ceRNA	Cancer	1	ALMS1-IT1	0.125	0.00478	0.141	1	0.0238
LATS2#Esophageal squamous cell carcinoma	ceRNA	Cancer	1	ALMS1-IT1	0.125	0.00478	0.141	1	0.0238
LATS2#Melanoma	ceRNA	Cancer	1	ALMS1-IT1	0.125	0.00478	0.141	1	0.0238
MYC#Acute myeloid leukemia	ceRNA	Cancer	1	ALMS1-IT1	0.125	0.00478	0.141	1	0.0238
PHLPP2#Chronic myeafterlogenous leukemia	ceRNA	Cancer	1	ALMS1-IT1	0.125	0.00478	0.141	1	0.0238
TGFBR1#Chronic myeafterlogenous leukemia	ceRNA	Cancer	1	ALMS1-IT1	0.125	0.00478	0.141	1	0.0238
TGFBR1#Melanoma	ceRNA	Cancer	1	ALMS1-IT1	0.125	0.00478	0.141	1	0.0238
ZEB2#Melanoma	ceRNA	Cancer	1	SLC7A11-AS1	0.125	0.00478	0.141	1	0.0238
BMI1#WM989	ceRNA	Cell	1	ALMS1-IT1	0.125	0.00492	0.128	1	0.0233
CD274#GBM Cell Lines	ceRNA	Cell	1	MIR9-3HG	0.125	0.00492	0.128	1	0.0233
KRAS#Bone marrow	ceRNA	Cell	1	ALMS1-IT1	0.125	0.00492	0.128	1	0.0233
LATS2#K562	ceRNA	Cell	1	ALMS1-IT1	0.125	0.00492	0.128	1	0.0233
MAPK1#Skin	ceRNA	Cell	1	ALMS1-IT1	0.125	0.00492	0.128	1	0.0233
MCL1#WM989	ceRNA	Cell	1	ALMS1-IT1	0.125	0.00492	0.128	1	0.0233
NOTCH2#LC-2#ad	ceRNA	Cell	1	ALMS1-IT1	0.125	0.00492	0.128	1	0.0233
PHLPP2#LC-2#ad	ceRNA	Cell	1	ALMS1-IT1	0.125	0.00492	0.128	1	0.0233
RUNX2#Hela	ceRNA	Cell	1	ALMS1-IT1	0.125	0.00492	0.128	1	0.0233
TGFBR1#KYSE-180	ceRNA	Cell	1	ALMS1-IT1	0.125	0.00492	0.128	1	0.0233
TGFBR1#LC-2#ad	ceRNA	Cell	1	ALMS1-IT1	0.125	0.00492	0.128	1	0.0233
ZEB2#A549	ceRNA	Cell	1	SLC7A11-AS1	0.125	0.00492	0.128	1	0.0233
BCL2L11#Breast cancer	ceRNA	Cancer	1	ALMS1-IT1	0.125	0.00492	0.142	1	0.0233
CD274#Glioblastoma	ceRNA	Cancer	1	MIR9-3HG	0.125	0.00492	0.142	1	0.0233
LATS2#Chronic myeafterlogenous leukemia	ceRNA	Cancer	1	ALMS1-IT1	0.125	0.00492	0.142	1	0.0233
MAPK1#Melanoma	ceRNA	Cancer	1	ALMS1-IT1	0.125	0.00492	0.142	1	0.0233
PHLPP2#Lung adenocarcinoma	ceRNA	Cancer	1	ALMS1-IT1	0.125	0.00492	0.142	1	0.0233
RUNX2#Cervix cancer	ceRNA	Cancer	1	ALMS1-IT1	0.125	0.00492	0.142	1	0.0233
TGFBR1#Breast cancer	ceRNA	Cancer	1	ALMS1-IT1	0.125	0.00492	0.142	1	0.0233
TGFBR1#Esophageal squamous cell carcinoma	ceRNA	Cancer	1	ALMS1-IT1	0.125	0.00492	0.142	1	0.0233
TGFBR1#Lung adenocarcinoma	ceRNA	Cancer	1	ALMS1-IT1	0.125	0.00492	0.142	1	0.0233
BCL2L11#KYSE-180	ceRNA	Cell	1	ALMS1-IT1	0.125	0.00505	0.129	1	0.0227
BCL2L11#LC-2#ad	ceRNA	Cell	1	ALMS1-IT1	0.125	0.00505	0.129	1	0.0227
FGF2#Brain	ceRNA	Cell	1	MIR9-3HG	0.125	0.00505	0.129	1	0.0227
LATS2#PDX	ceRNA	Cell	1	ALMS1-IT1	0.125	0.00505	0.129	1	0.0227
MAPK1#Brain	ceRNA	Cell	1	ALMS1-IT1	0.125	0.00505	0.129	1	0.0227
MAPK1#K562	ceRNA	Cell	1	ALMS1-IT1	0.125	0.00505	0.129	1	0.0227
MAPK1#PC-9	ceRNA	Cell	1	ALMS1-IT1	0.125	0.00505	0.129	1	0.0227
NOTCH2#Breast	ceRNA	Cell	1	ALMS1-IT1	0.125	0.00505	0.129	1	0.0227
PHLPP2#KYSE-180	ceRNA	Cell	1	ALMS1-IT1	0.125	0.00505	0.129	1	0.0227
RUNX2#GBM Cell Lines	ceRNA	Cell	1	ALMS1-IT1	0.125	0.00505	0.129	1	0.0227
TGFBR1#PDX	ceRNA	Cell	1	ALMS1-IT1	0.125	0.00505	0.129	1	0.0227
BCL2L11#Esophageal squamous cell carcinoma	ceRNA	Cancer	1	ALMS1-IT1	0.125	0.00505	0.144	1	0.0227
LATS2#Breast cancer	ceRNA	Cancer	1	ALMS1-IT1	0.125	0.00505	0.144	1	0.0227
LATS2#Lung adenocarcinoma	ceRNA	Cancer	1	ALMS1-IT1	0.125	0.00505	0.144	1	0.0227
MAPK1#Non-small cell lung cancer	ceRNA	Cancer	1	ALMS1-IT1	0.125	0.00505	0.144	1	0.0227
PHLPP2#Esophageal squamous cell carcinoma	ceRNA	Cancer	1	ALMS1-IT1	0.125	0.00505	0.144	1	0.0227
RUNX2#Glioblastoma	ceRNA	Cancer	1	ALMS1-IT1	0.125	0.00505	0.144	1	0.0227
BCL2#Bone marrow_Smart	ceRNA	Cell	1	ALMS1-IT1	0.125	0.00519	0.132	1	0.0222
BCL2L11#PDX	ceRNA	Cell	1	ALMS1-IT1	0.125	0.00519	0.132	1	0.0222
MAPK1#KYSE-180	ceRNA	Cell	1	ALMS1-IT1	0.125	0.00519	0.132	1	0.0222
NOTCH2#K562	ceRNA	Cell	1	ALMS1-IT1	0.125	0.00519	0.132	1	0.0222
PHLPP2#PDX	ceRNA	Cell	1	ALMS1-IT1	0.125	0.00519	0.132	1	0.0222
SIRT1#PC-9	ceRNA	Cell	1	ALMS1-IT1	0.125	0.00519	0.132	1	0.0222
TGFBR1#Hela	ceRNA	Cell	1	ALMS1-IT1	0.125	0.00519	0.132	1	0.0222
BCL2L11#Lung adenocarcinoma	ceRNA	Cancer	1	ALMS1-IT1	0.125	0.00519	0.146	1	0.0222
MAPK1#Chronic myeafterlogenous leukemia	ceRNA	Cancer	1	ALMS1-IT1	0.125	0.00519	0.146	1	0.0222
MAPK1#Esophageal squamous cell carcinoma	ceRNA	Cancer	1	ALMS1-IT1	0.125	0.00519	0.146	1	0.0222
NOTCH2#Lung adenocarcinoma	ceRNA	Cancer	1	ALMS1-IT1	0.125	0.00519	0.146	1	0.0222
PHLPP2#Breast cancer	ceRNA	Cancer	1	ALMS1-IT1	0.125	0.00519	0.146	1	0.0222
SIRT1#Non-small cell lung cancer	ceRNA	Cancer	1	ALMS1-IT1	0.125	0.00519	0.146	1	0.0222
TGFBR1#Cervix cancer	ceRNA	Cancer	1	ALMS1-IT1	0.125	0.00519	0.146	1	0.0222
BCL2L11#Hela	ceRNA	Cell	1	ALMS1-IT1	0.125	0.00532	0.133	1	0.0217
FGF2#KYSE-180	ceRNA	Cell	1	MIR9-3HG	0.125	0.00532	0.133	1	0.0217
KRAS#Brain	ceRNA	Cell	1	ALMS1-IT1	0.125	0.00532	0.133	1	0.0217
KRAS#PC-9	ceRNA	Cell	1	ALMS1-IT1	0.125	0.00532	0.133	1	0.0217
MAPK1#Breast	ceRNA	Cell	1	ALMS1-IT1	0.125	0.00532	0.133	1	0.0217
NOTCH2#KYSE-180	ceRNA	Cell	1	ALMS1-IT1	0.125	0.00532	0.133	1	0.0217
SIRT1#Bone marrow	ceRNA	Cell	1	ALMS1-IT1	0.125	0.00532	0.133	1	0.0217
TGFBR1#GBM Cell Lines	ceRNA	Cell	1	ALMS1-IT1	0.125	0.00532	0.133	1	0.0217
BCL2L11#Cervix cancer	ceRNA	Cancer	1	ALMS1-IT1	0.125	0.00532	0.147	1	0.0217
FGF2#Esophageal squamous cell carcinoma	ceRNA	Cancer	1	MIR9-3HG	0.125	0.00532	0.147	1	0.0217
KRAS#Non-small cell lung cancer	ceRNA	Cancer	1	ALMS1-IT1	0.125	0.00532	0.147	1	0.0217
MAPK1#Breast cancer	ceRNA	Cancer	1	ALMS1-IT1	0.125	0.00532	0.147	1	0.0217
NOTCH2#Chronic myeafterlogenous leukemia	ceRNA	Cancer	1	ALMS1-IT1	0.125	0.00532	0.147	1	0.0217
NOTCH2#Esophageal squamous cell carcinoma	ceRNA	Cancer	1	ALMS1-IT1	0.125	0.00532	0.147	1	0.0217
TGFBR1#Glioblastoma	ceRNA	Cancer	1	ALMS1-IT1	0.125	0.00532	0.147	1	0.0217
BCL2L11#GBM Cell Lines	ceRNA	Cell	1	ALMS1-IT1	0.125	0.00546	0.135	1	0.0213
KRAS#K562	ceRNA	Cell	1	ALMS1-IT1	0.125	0.00546	0.135	1	0.0213
MAPK1#PDX	ceRNA	Cell	1	ALMS1-IT1	0.125	0.00546	0.135	1	0.0213
NOTCH2#PDX	ceRNA	Cell	1	ALMS1-IT1	0.125	0.00546	0.135	1	0.0213
PHLPP2#Hela	ceRNA	Cell	1	ALMS1-IT1	0.125	0.00546	0.135	1	0.0213
ZEB2#Brain	ceRNA	Cell	1	SLC7A11-AS1	0.125	0.00546	0.135	1	0.0213
ZEB2#Breast	ceRNA	Cell	1	SLC7A11-AS1	0.125	0.00546	0.135	1	0.0213
BCL2L11#Glioblastoma	ceRNA	Cancer	1	ALMS1-IT1	0.125	0.00546	0.15	1	0.0213
KRAS#Chronic myeafterlogenous leukemia	ceRNA	Cancer	1	ALMS1-IT1	0.125	0.00546	0.15	1	0.0213
NOTCH2#Breast cancer	ceRNA	Cancer	1	ALMS1-IT1	0.125	0.00546	0.15	1	0.0213
PHLPP2#Cervix cancer	ceRNA	Cancer	1	ALMS1-IT1	0.125	0.00546	0.15	1	0.0213
FGF2#Breast	ceRNA	Cell	1	MIR9-3HG	0.125	0.0056	0.137	1	0.0208
FGF2#LC-2#ad	ceRNA	Cell	1	MIR9-3HG	0.125	0.0056	0.137	1	0.0208
FGF2#PC-9	ceRNA	Cell	1	MIR9-3HG	0.125	0.0056	0.137	1	0.0208
KRAS#Skin	ceRNA	Cell	1	ALMS1-IT1	0.125	0.0056	0.137	1	0.0208
LATS2#Hela	ceRNA	Cell	1	ALMS1-IT1	0.125	0.0056	0.137	1	0.0208
MAPK1#LC-2#ad	ceRNA	Cell	1	ALMS1-IT1	0.125	0.0056	0.137	1	0.0208
MCL1#A549	ceRNA	Cell	1	ALMS1-IT1	0.125	0.0056	0.137	1	0.0208
PHLPP2#GBM Cell Lines	ceRNA	Cell	1	ALMS1-IT1	0.125	0.0056	0.137	1	0.0208
ZEB2#LC-2#ad	ceRNA	Cell	1	SLC7A11-AS1	0.125	0.0056	0.137	1	0.0208
ZEB2#LNCaP	ceRNA	Cell	1	SLC7A11-AS1	0.125	0.0056	0.137	1	0.0208
FGF2#Lung adenocarcinoma	ceRNA	Cancer	1	MIR9-3HG	0.125	0.0056	0.152	1	0.0208
FGF2#Non-small cell lung cancer	ceRNA	Cancer	1	MIR9-3HG	0.125	0.0056	0.152	1	0.0208
KRAS#Melanoma	ceRNA	Cancer	1	ALMS1-IT1	0.125	0.0056	0.152	1	0.0208
LATS2#Cervix cancer	ceRNA	Cancer	1	ALMS1-IT1	0.125	0.0056	0.152	1	0.0208
MAPK1#Lung adenocarcinoma	ceRNA	Cancer	1	ALMS1-IT1	0.125	0.0056	0.152	1	0.0208
PHLPP2#Glioblastoma	ceRNA	Cancer	1	ALMS1-IT1	0.125	0.0056	0.152	1	0.0208
ZEB2#Prostate cancer	ceRNA	Cancer	1	SLC7A11-AS1	0.125	0.0056	0.152	1	0.0208
KRAS#Breast	ceRNA	Cell	1	ALMS1-IT1	0.125	0.00573	0.138	1	0.0204
KRAS#KYSE-180	ceRNA	Cell	1	ALMS1-IT1	0.125	0.00573	0.138	1	0.0204
KRAS#LC-2#ad	ceRNA	Cell	1	ALMS1-IT1	0.125	0.00573	0.138	1	0.0204
KRAS#PDX	ceRNA	Cell	1	ALMS1-IT1	0.125	0.00573	0.138	1	0.0204
MAPK1#Hela	ceRNA	Cell	1	ALMS1-IT1	0.125	0.00573	0.138	1	0.0204
MCL1#Bone marrow	ceRNA	Cell	1	ALMS1-IT1	0.125	0.00573	0.138	1	0.0204
NOTCH2#Hela	ceRNA	Cell	1	ALMS1-IT1	0.125	0.00573	0.138	1	0.0204
ZEB2#K562	ceRNA	Cell	1	SLC7A11-AS1	0.125	0.00573	0.138	1	0.0204
FGF2#Breast cancer	ceRNA	Cancer	1	MIR9-3HG	0.125	0.00573	0.153	1	0.0204
KRAS#Esophageal squamous cell carcinoma	ceRNA	Cancer	1	ALMS1-IT1	0.125	0.00573	0.153	1	0.0204
KRAS#Lung adenocarcinoma	ceRNA	Cancer	1	ALMS1-IT1	0.125	0.00573	0.153	1	0.0204
MAPK1#Cervix cancer	ceRNA	Cancer	1	ALMS1-IT1	0.125	0.00573	0.153	1	0.0204
NOTCH2#Cervix cancer	ceRNA	Cancer	1	ALMS1-IT1	0.125	0.00573	0.153	1	0.0204
ZEB2#Chronic myeafterlogenous leukemia	ceRNA	Cancer	1	SLC7A11-AS1	0.125	0.00573	0.153	1	0.0204
LATS2#GBM Cell Lines	ceRNA	Cell	1	ALMS1-IT1	0.125	0.00587	0.141	1	0.02
MAPK1#GBM Cell Lines	ceRNA	Cell	1	ALMS1-IT1	0.125	0.00587	0.141	1	0.02
NOTCH2#GBM Cell Lines	ceRNA	Cell	1	ALMS1-IT1	0.125	0.00587	0.141	1	0.02
ZEB2#PDX	ceRNA	Cell	1	SLC7A11-AS1	0.125	0.00587	0.141	1	0.02
KRAS#Breast cancer	ceRNA	Cancer	1	ALMS1-IT1	0.125	0.00587	0.155	1	0.02
LATS2#Glioblastoma	ceRNA	Cancer	1	ALMS1-IT1	0.125	0.00587	0.155	1	0.02
MAPK1#Glioblastoma	ceRNA	Cancer	1	ALMS1-IT1	0.125	0.00587	0.155	1	0.02
NOTCH2#Glioblastoma	ceRNA	Cancer	1	ALMS1-IT1	0.125	0.00587	0.155	1	0.02
ZEB2#Lung adenocarcinoma	ceRNA	Cancer	1	SLC7A11-AS1	0.125	0.00587	0.155	1	0.02
FGF2#Hela	ceRNA	Cell	1	MIR9-3HG	0.125	0.00601	0.144	1	0.0196
MCL1#Brain	ceRNA	Cell	1	ALMS1-IT1	0.125	0.00601	0.144	1	0.0196
MCL1#PC-9	ceRNA	Cell	1	ALMS1-IT1	0.125	0.00601	0.144	1	0.0196
SIRT1#Skin	ceRNA	Cell	1	ALMS1-IT1	0.125	0.00601	0.144	1	0.0196
BCL2#Acute myeloid leukemia	ceRNA	Cancer	1	ALMS1-IT1	0.125	0.00601	0.157	1	0.0196
FGF2#Cervix cancer	ceRNA	Cancer	1	MIR9-3HG	0.125	0.00601	0.157	1	0.0196
MCL1#Non-small cell lung cancer	ceRNA	Cancer	1	ALMS1-IT1	0.125	0.00601	0.157	1	0.0196
SIRT1#Melanoma	ceRNA	Cancer	1	ALMS1-IT1	0.125	0.00601	0.157	1	0.0196
ZEB2#Breast cancer	ceRNA	Cancer	1	SLC7A11-AS1	0.125	0.00601	0.157	1	0.0196
BMI1#Bone marrow	ceRNA	Cell	1	ALMS1-IT1	0.125	0.00614	0.146	1	0.0192
KRAS#Hela	ceRNA	Cell	1	ALMS1-IT1	0.125	0.00614	0.146	1	0.0192
KRAS#Cervix cancer	ceRNA	Cancer	1	ALMS1-IT1	0.125	0.00614	0.161	1	0.0192
FGF2#GBM Cell Lines	ceRNA	Cell	1	MIR9-3HG	0.125	0.00628	0.149	1	0.0189
KRAS#GBM Cell Lines	ceRNA	Cell	1	ALMS1-IT1	0.125	0.00628	0.149	1	0.0189
FGF2#Glioblastoma	ceRNA	Cancer	1	MIR9-3HG	0.125	0.00628	0.164	1	0.0189
KRAS#Glioblastoma	ceRNA	Cancer	1	ALMS1-IT1	0.125	0.00628	0.164	1	0.0189
MCL1#LC-2#ad	ceRNA	Cell	1	ALMS1-IT1	0.125	0.00641	0.152	1	0.0185
ZEB2#KYSE-180	ceRNA	Cell	1	SLC7A11-AS1	0.125	0.00641	0.152	1	0.0185
ZEB2#Esophageal squamous cell carcinoma	ceRNA	Cancer	1	SLC7A11-AS1	0.125	0.00641	0.167	1	0.0185
BMI1#PC-9	ceRNA	Cell	1	ALMS1-IT1	0.125	0.00655	0.155	1	0.0182
MCL1#K562	ceRNA	Cell	1	ALMS1-IT1	0.125	0.00655	0.155	1	0.0182
BMI1#Non-small cell lung cancer	ceRNA	Cancer	1	ALMS1-IT1	0.125	0.00655	0.17	1	0.0182
MCL1#Chronic myeafterlogenous leukemia	ceRNA	Cancer	1	ALMS1-IT1	0.125	0.00655	0.17	1	0.0182
BMI1#Brain	ceRNA	Cell	1	ALMS1-IT1	0.125	0.00669	0.157	1	0.0179
MCL1#Breast	ceRNA	Cell	1	ALMS1-IT1	0.125	0.00669	0.157	1	0.0179
MCL1#KYSE-180	ceRNA	Cell	1	ALMS1-IT1	0.125	0.00669	0.157	1	0.0179
MCL1#Skin	ceRNA	Cell	1	ALMS1-IT1	0.125	0.00669	0.157	1	0.0179
SIRT1#K562	ceRNA	Cell	1	ALMS1-IT1	0.125	0.00669	0.157	1	0.0179
SIRT1#LC-2#ad	ceRNA	Cell	1	ALMS1-IT1	0.125	0.00669	0.157	1	0.0179
ZEB1#WM989	ceRNA	Cell	1	SLC7A11-AS1	0.125	0.00669	0.157	1	0.0179
MCL1#Esophageal squamous cell carcinoma	ceRNA	Cancer	1	ALMS1-IT1	0.125	0.00669	0.172	1	0.0179
MCL1#Melanoma	ceRNA	Cancer	1	ALMS1-IT1	0.125	0.00669	0.172	1	0.0179
SIRT1#Chronic myeafterlogenous leukemia	ceRNA	Cancer	1	ALMS1-IT1	0.125	0.00669	0.172	1	0.0179
SIRT1#Lung adenocarcinoma	ceRNA	Cancer	1	ALMS1-IT1	0.125	0.00669	0.172	1	0.0179
MCL1#Breast cancer	ceRNA	Cancer	1	ALMS1-IT1	0.125	0.00682	0.174	1	0.0175
MCL1#Lung adenocarcinoma	ceRNA	Cancer	1	ALMS1-IT1	0.125	0.00682	0.174	1	0.0175
MCL1#PDX	ceRNA	Cell	1	ALMS1-IT1	0.125	0.00696	0.162	1	0.0172
SIRT1#Breast	ceRNA	Cell	1	ALMS1-IT1	0.125	0.00696	0.162	1	0.0172
SIRT1#KYSE-180	ceRNA	Cell	1	ALMS1-IT1	0.125	0.00696	0.162	1	0.0172
SIRT1#PDX	ceRNA	Cell	1	ALMS1-IT1	0.125	0.00696	0.162	1	0.0172
ZEB2#Hela	ceRNA	Cell	1	SLC7A11-AS1	0.125	0.00696	0.162	1	0.0172
SIRT1#Esophageal squamous cell carcinoma	ceRNA	Cancer	1	ALMS1-IT1	0.125	0.00696	0.177	1	0.0172
ZEB2#Cervix cancer	ceRNA	Cancer	1	SLC7A11-AS1	0.125	0.00696	0.177	1	0.0172
BMI1#Skin	ceRNA	Cell	1	ALMS1-IT1	0.125	0.00709	0.165	1	0.0169
BMI1#Melanoma	ceRNA	Cancer	1	ALMS1-IT1	0.125	0.00709	0.18	1	0.0169
BMI1#K562	ceRNA	Cell	1	ALMS1-IT1	0.125	0.00723	0.167	1	0.0167
BMI1#LC-2#ad	ceRNA	Cell	1	ALMS1-IT1	0.125	0.00723	0.167	1	0.0167
MYC#WM989	ceRNA	Cell	1	ALMS1-IT1	0.125	0.00723	0.167	1	0.0167
SIRT1#Breast cancer	ceRNA	Cancer	1	ALMS1-IT1	0.125	0.00723	0.183	1	0.0167
BMI1#Breast	ceRNA	Cell	1	ALMS1-IT1	0.125	0.00737	0.17	1	0.0164
MCL1#Hela	ceRNA	Cell	1	ALMS1-IT1	0.125	0.00737	0.17	1	0.0164
ZEB2#GBM Cell Lines	ceRNA	Cell	1	SLC7A11-AS1	0.125	0.00737	0.17	1	0.0164
BMI1#Chronic myeafterlogenous leukemia	ceRNA	Cancer	1	ALMS1-IT1	0.125	0.00737	0.186	1	0.0164
BMI1#Lung adenocarcinoma	ceRNA	Cancer	1	ALMS1-IT1	0.125	0.00737	0.186	1	0.0164
MCL1#Cervix cancer	ceRNA	Cancer	1	ALMS1-IT1	0.125	0.00737	0.186	1	0.0164
ZEB2#Glioblastoma	ceRNA	Cancer	1	SLC7A11-AS1	0.125	0.00737	0.186	1	0.0164
CDK6#WM989	ceRNA	Cell	1	ALMS1-IT1	0.125	0.0075	0.172	1	0.0161
MYC#A549	ceRNA	Cell	1	ALMS1-IT1	0.125	0.0075	0.172	1	0.0161
ZEB1#A549	ceRNA	Cell	1	SLC7A11-AS1	0.125	0.0075	0.172	1	0.0161
BMI1#KYSE-180	ceRNA	Cell	1	ALMS1-IT1	0.125	0.00764	0.175	1	0.0159
BMI1#Esophageal squamous cell carcinoma	ceRNA	Cancer	1	ALMS1-IT1	0.125	0.00764	0.192	1	0.0159
BCL2#WM989	ceRNA	Cell	1	ALMS1-IT1	0.125	0.00777	0.177	1	0.0156
BMI1#PDX	ceRNA	Cell	1	ALMS1-IT1	0.125	0.00777	0.177	1	0.0156
MCL1#GBM Cell Lines	ceRNA	Cell	1	ALMS1-IT1	0.125	0.00777	0.177	1	0.0156
SIRT1#Hela	ceRNA	Cell	1	ALMS1-IT1	0.125	0.00777	0.177	1	0.0156
MCL1#Glioblastoma	ceRNA	Cancer	1	ALMS1-IT1	0.125	0.00777	0.194	1	0.0156
SIRT1#Cervix cancer	ceRNA	Cancer	1	ALMS1-IT1	0.125	0.00777	0.194	1	0.0156
MYC#Bone marrow	ceRNA	Cell	1	ALMS1-IT1	0.125	0.00791	0.18	1	0.0154
ZEB1#Bone marrow	ceRNA	Cell	1	SLC7A11-AS1	0.125	0.00791	0.18	1	0.0154
BMI1#Hela	ceRNA	Cell	1	ALMS1-IT1	0.125	0.00805	0.182	1	0.0152
CDK6#A549	ceRNA	Cell	1	ALMS1-IT1	0.125	0.00805	0.182	1	0.0152
SIRT1#GBM Cell Lines	ceRNA	Cell	1	ALMS1-IT1	0.125	0.00805	0.182	1	0.0152
ZEB1#PC-9	ceRNA	Cell	1	SLC7A11-AS1	0.125	0.00805	0.182	1	0.0152
BMI1#Breast cancer	ceRNA	Cancer	1	ALMS1-IT1	0.125	0.00805	0.2	1	0.0152
BMI1#Cervix cancer	ceRNA	Cancer	1	ALMS1-IT1	0.125	0.00805	0.2	1	0.0152
SIRT1#Glioblastoma	ceRNA	Cancer	1	ALMS1-IT1	0.125	0.00805	0.2	1	0.0152
ZEB1#Non-small cell lung cancer	ceRNA	Cancer	1	SLC7A11-AS1	0.125	0.00805	0.2	1	0.0152
BMI1#GBM Cell Lines	ceRNA	Cell	1	ALMS1-IT1	0.125	0.00818	0.185	1	0.0149
BMI1#Glioblastoma	ceRNA	Cancer	1	ALMS1-IT1	0.125	0.00818	0.203	1	0.0149
MYC#PC-9	ceRNA	Cell	1	ALMS1-IT1	0.125	0.00845	0.19	1	0.0145
MYC#Non-small cell lung cancer	ceRNA	Cancer	1	ALMS1-IT1	0.125	0.00845	0.209	1	0.0145
ZEB1#Skin	ceRNA	Cell	1	SLC7A11-AS1	0.125	0.00859	0.193	1	0.0143
MYC#Brain	ceRNA	Cell	1	ALMS1-IT1	0.125	0.00873	0.196	1	0.0141
MYC#Skin	ceRNA	Cell	1	ALMS1-IT1	0.125	0.00873	0.196	1	0.0141
ZEB1#Melanoma	ceRNA	Cancer	1	SLC7A11-AS1	0.125	0.00873	0.216	1	0.0141
MYC#Breast	ceRNA	Cell	1	ALMS1-IT1	0.125	0.00886	0.198	1	0.0139
MYC#LC-2#ad	ceRNA	Cell	1	ALMS1-IT1	0.125	0.00886	0.198	1	0.0139
MYC#Melanoma	ceRNA	Cancer	1	ALMS1-IT1	0.125	0.00886	0.218	1	0.0139
CDK6#Bone marrow	ceRNA	Cell	1	ALMS1-IT1	0.125	0.009	0.201	1	0.0137
CDK6#PC-9	ceRNA	Cell	1	ALMS1-IT1	0.125	0.009	0.201	1	0.0137
MYC#K562	ceRNA	Cell	1	ALMS1-IT1	0.125	0.009	0.201	1	0.0137
CDK6#Non-small cell lung cancer	ceRNA	Cancer	1	ALMS1-IT1	0.125	0.009	0.221	1	0.0137
MYC#Chronic myeafterlogenous leukemia	ceRNA	Cancer	1	ALMS1-IT1	0.125	0.009	0.221	1	0.0137
ZEB1#Brain	ceRNA	Cell	1	SLC7A11-AS1	0.125	0.00913	0.203	1	0.0135
BCL2#Bone marrow	ceRNA	Cell	1	ALMS1-IT1	0.125	0.00927	0.206	1	0.0133
MYC#KYSE-180	ceRNA	Cell	1	ALMS1-IT1	0.125	0.00927	0.206	1	0.0133
ZEB1#LNCaP	ceRNA	Cell	1	SLC7A11-AS1	0.125	0.00927	0.206	1	0.0133
MYC#Esophageal squamous cell carcinoma	ceRNA	Cancer	1	ALMS1-IT1	0.125	0.00927	0.227	1	0.0133
ZEB1#Prostate cancer	ceRNA	Cancer	1	SLC7A11-AS1	0.125	0.00927	0.227	1	0.0133
MYC#PDX	ceRNA	Cell	1	ALMS1-IT1	0.125	0.0094	0.208	1	0.0132
ZEB1#Breast	ceRNA	Cell	1	SLC7A11-AS1	0.125	0.0094	0.208	1	0.0132
ZEB1#LC-2#ad	ceRNA	Cell	1	SLC7A11-AS1	0.125	0.0094	0.208	1	0.0132
MYC#Breast cancer	ceRNA	Cancer	1	ALMS1-IT1	0.125	0.0094	0.229	1	0.0132
MYC#Lung adenocarcinoma	ceRNA	Cancer	1	ALMS1-IT1	0.125	0.0094	0.229	1	0.0132
CDK6#Brain	ceRNA	Cell	1	ALMS1-IT1	0.125	0.00954	0.21	1	0.013
ZEB1#K562	ceRNA	Cell	1	SLC7A11-AS1	0.125	0.00954	0.21	1	0.013
ZEB1#Chronic myeafterlogenous leukemia	ceRNA	Cancer	1	SLC7A11-AS1	0.125	0.00968	0.235	1	0.0128
CDK6#LC-2#ad	ceRNA	Cell	1	ALMS1-IT1	0.125	0.00981	0.216	1	0.0127
CDK6#Lung adenocarcinoma	ceRNA	Cancer	1	ALMS1-IT1	0.125	0.00995	0.241	1	0.0125
ZEB1#Lung adenocarcinoma	ceRNA	Cancer	1	SLC7A11-AS1	0.125	0.00995	0.241	1	0.0125
CDK6#Skin	ceRNA	Cell	1	ALMS1-IT1	0.125	0.0101	0.222	1	0.0123
MYC#Hela	ceRNA	Cell	1	ALMS1-IT1	0.125	0.0101	0.222	1	0.0123
ZEB1#KYSE-180	ceRNA	Cell	1	SLC7A11-AS1	0.125	0.0101	0.222	1	0.0123
CDK6#Melanoma	ceRNA	Cancer	1	ALMS1-IT1	0.125	0.0101	0.243	1	0.0123
MYC#Cervix cancer	ceRNA	Cancer	1	ALMS1-IT1	0.125	0.0101	0.243	1	0.0123
ZEB1#Esophageal squamous cell carcinoma	ceRNA	Cancer	1	SLC7A11-AS1	0.125	0.0101	0.243	1	0.0123
ZEB1#PDX	ceRNA	Cell	1	SLC7A11-AS1	0.125	0.0102	0.223	1	0.0122
ZEB1#Breast cancer	ceRNA	Cancer	1	SLC7A11-AS1	0.125	0.0102	0.245	1	0.0122
CDK6#Breast	ceRNA	Cell	1	ALMS1-IT1	0.125	0.0104	0.227	1	0.012
CDK6#K562	ceRNA	Cell	1	ALMS1-IT1	0.125	0.0104	0.227	1	0.012
CDK6#KYSE-180	ceRNA	Cell	1	ALMS1-IT1	0.125	0.0104	0.227	1	0.012
CDK6#Esophageal squamous cell carcinoma	ceRNA	Cancer	1	ALMS1-IT1	0.125	0.0104	0.25	1	0.012
MYC#GBM Cell Lines	ceRNA	Cell	1	ALMS1-IT1	0.125	0.0105	0.229	1	0.0119
CDK6#Chronic myeafterlogenous leukemia	ceRNA	Cancer	1	ALMS1-IT1	0.125	0.0105	0.251	1	0.0119
MYC#Glioblastoma	ceRNA	Cancer	1	ALMS1-IT1	0.125	0.0105	0.251	1	0.0119
CDK6#PDX	ceRNA	Cell	1	ALMS1-IT1	0.125	0.0106	0.231	1	0.0118
CDK6#Breast cancer	ceRNA	Cancer	1	ALMS1-IT1	0.125	0.0108	0.258	1	0.0116
BCL2#Breast	ceRNA	Cell	1	ALMS1-IT1	0.125	0.011	0.238	1	0.0114
BCL2#K562	ceRNA	Cell	1	ALMS1-IT1	0.125	0.011	0.238	1	0.0114
BCL2#Skin	ceRNA	Cell	1	ALMS1-IT1	0.125	0.011	0.238	1	0.0114
ZEB1#Hela	ceRNA	Cell	1	SLC7A11-AS1	0.125	0.011	0.238	1	0.0114
BCL2#Melanoma	ceRNA	Cancer	1	ALMS1-IT1	0.125	0.011	0.262	1	0.0114
ZEB1#Cervix cancer	ceRNA	Cancer	1	SLC7A11-AS1	0.125	0.011	0.262	1	0.0114
BCL2#PC-9	ceRNA	Cell	1	ALMS1-IT1	0.125	0.0112	0.242	1	0.0112
BCL2#PDX	ceRNA	Cell	1	ALMS1-IT1	0.125	0.0112	0.242	1	0.0112
CDK6#Hela	ceRNA	Cell	1	ALMS1-IT1	0.125	0.0112	0.242	1	0.0112
CDK6#Cervix cancer	ceRNA	Cancer	1	ALMS1-IT1	0.125	0.0112	0.266	1	0.0112
CDK6#GBM Cell Lines	ceRNA	Cell	1	ALMS1-IT1	0.125	0.0113	0.243	1	0.0111
BCL2#Chronic myeafterlogenous leukemia	ceRNA	Cancer	1	ALMS1-IT1	0.125	0.0113	0.267	1	0.0111
BCL2#Non-small cell lung cancer	ceRNA	Cancer	1	ALMS1-IT1	0.125	0.0113	0.267	1	0.0111
CDK6#Glioblastoma	ceRNA	Cancer	1	ALMS1-IT1	0.125	0.0113	0.267	1	0.0111
ZEB1#GBM Cell Lines	ceRNA	Cell	1	SLC7A11-AS1	0.125	0.0117	0.252	1	0.0108
ZEB1#Glioblastoma	ceRNA	Cancer	1	SLC7A11-AS1	0.125	0.0117	0.276	1	0.0108
BCL2#Breast cancer	ceRNA	Cancer	1	ALMS1-IT1	0.125	0.012	0.282	1	0.0105
BCL2#KYSE-180	ceRNA	Cell	1	ALMS1-IT1	0.125	0.0123	0.264	1	0.0103
BCL2#Esophageal squamous cell carcinoma	ceRNA	Cancer	1	ALMS1-IT1	0.125	0.0123	0.289	1	0.0103
BCL2#Hela	ceRNA	Cell	1	ALMS1-IT1	0.125	0.0135	0.29	1	0.00943
BCL2#Cervix cancer	ceRNA	Cancer	1	ALMS1-IT1	0.125	0.0135	0.317	1	0.00943
BCL2#GBM Cell Lines	ceRNA	Cell	1	ALMS1-IT1	0.125	0.014	0.3	1	0.00909
BCL2#Glioblastoma	ceRNA	Cancer	1	ALMS1-IT1	0.125	0.014	0.328	1	0.00909
